# Supplementary material for: Blinatumomab-induced T cell activation at single cell transcriptome resolution
Source: BMC Genomics. 2021 Mar 1;22:145. doi: 10.1186/s12864-021-07435-2 (PMC7923532; doi:10.1186/s12864-021-07435-2)
Supplement: Supplementary file 2 — Additional file 2: Table S2. Signature genes in each T cell subcluster in cell line model. [file 12864_2021_7435_MOESM2_ESM.xlsx]

## Sheet: Sheet2
Table S2 Signature marker genes in each Tcell sub cluster in ex vivo model samples
Gene name	P value	logFC	Cluster
CD8B	0	1.77026	TC0
CD8A	4.15e-176	0.932393	TC0
LINC02446	0	0.923547	TC0
CARS	7.55e-84	0.914502	TC0
NELL2	2.04e-76	0.834448	TC0
ACTN1	4.94e-56	0.754991	TC0
ITM2C	1.96e-43	0.635553	TC0
PASK	1.6e-41	0.593536	TC0
NUCB2	5.14e-32	0.580312	TC0
CCR7	3.37e-56	0.577211	TC0
SCGB3A1	2.47e-31	0.563559	TC0
NOSIP	6.16e-13	0.512329	TC0
AIF1	8.71e-20	0.477239	TC0
ATM	2.24e-17	0.46099	TC0
LDLRAP1	6.15e-23	0.459982	TC0
LEF1	2.62e-23	0.443003	TC0
TCF7	8.55e-24	0.437951	TC0
GYPC	3.04e-24	0.432604	TC0
APBA2	1.39e-20	0.426506	TC0
MYC	1.53e-16	0.425597	TC0
RGS10	9.48e-21	0.422395	TC0
CTSW	2.73e-30	0.411233	TC0
CD27	3.23e-20	0.399569	TC0
EEF1B2	1.75e-47	0.396044	TC0
A1BG	1.06e-16	0.395674	TC0
PIK3IP1	3.56e-17	0.388506	TC0
SPINT2	1.18e-13	0.380954	TC0
MRPS6	1.17e-09	0.353743	TC0
FBL	8.04e-12	0.345102	TC0
RIC3	7.21e-11	0.338971	TC0
PDE3B	7.29e-11	0.329174	TC0
LDHB	1.35e-32	0.322647	TC0
LBH	1.1e-08	0.316519	TC0
PRDX6	1.63e-10	0.316215	TC0
HMGN3	8.15e-09	0.312452	TC0
GTF3A	2.48e-14	0.31126	TC0
OXNAD1	6.8e-09	0.310865	TC0
COX4I1	1.07e-34	0.305953	TC0
TMEM204	2.26e-09	0.305517	TC0
SUN2	2.03e-08	0.301264	TC0
MIAT	9.45e-09	0.300327	TC0
GABPB1-AS1	5.04e-09	0.298985	TC0
GZMM	1.54e-08	0.29398	TC0
SNHG8	1.9e-14	0.292792	TC0
EEF1G	3.09e-10	0.291671	TC0
AES	2.62e-12	0.286454	TC0
CCDC69	3.27e-08	0.283804	TC0
GIMAP6	8.12e-06	0.281051	TC0
SERINC5	1.65e-06	0.27436	TC0
IMPDH2	2.56e-07	0.273852	TC0
PRMT2	3.34e-08	0.270124	TC0
UXT	5.27e-08	0.26932	TC0
HNRNPA1	1.07e-20	0.269081	TC0
GLRX	4.48e-08	0.265387	TC0
UXS1	2.26e-06	0.265268	TC0
PLAC8	4.59e-09	0.258503	TC0
NAP1L1	6.86e-18	0.258456	TC0
EEF1A1	1.72e-45	0.258086	TC0
SELL	1.25e-14	0.257103	TC0
LINC01550	8.19e-06	0.256591	TC0
C12orf57	2.96e-09	0.254095	TC0
RSL1D1	3.94e-08	0.253875	TC0
VIM	3.13e-09	0.251769	TC0
EIF3L	9.64e-12	0.251404	TC0
ATIC	5.09e-06	0.250094	TC0
GZMK	0	2.32882	TC1
CCL5	0	1.96427	TC1
CD8B	0	1.65549	TC1
CD8A	0	1.57626	TC1
GZMA	4.34e-250	1.44406	TC1
CST7	8.99e-290	1.4351	TC1
CMC1	1.17e-95	1.41109	TC1
LYAR	2.12e-206	1.23286	TC1
NKG7	2.99e-229	1.08355	TC1
CXCR3	5.39e-195	1.05153	TC1
CTSW	1.36e-160	0.995121	TC1
HLA-DPB1	6.12e-140	0.989321	TC1
APOBEC3G	3.09e-100	0.922443	TC1
TIGIT	6e-132	0.90642	TC1
HLA-DPA1	4.45e-91	0.842721	TC1
DUSP2	1.58e-99	0.832772	TC1
TRGC2	4.03e-104	0.778937	TC1
HLA-DRB1	8.26e-59	0.770549	TC1
LINC01871	3.32e-82	0.768394	TC1
CD74	1.5e-77	0.752966	TC1
F2R	9.37e-104	0.737506	TC1
SAMD3	8.07e-100	0.728956	TC1
FYN	4.25e-67	0.719163	TC1
LINC01943	1.7e-65	0.686131	TC1
HCST	2.67e-73	0.676486	TC1
ITM2C	3.56e-45	0.673423	TC1
SH2D1A	4.84e-42	0.666507	TC1
CLDND1	4e-39	0.659451	TC1
MYO1F	2.94e-71	0.650645	TC1
GZMM	2.97e-52	0.636168	TC1
CYBA	3.9e-92	0.620283	TC1
KLRG1	3.55e-56	0.613812	TC1
CXCR4	8.67e-54	0.603553	TC1
PRF1	8.5e-73	0.566377	TC1
ALOX5AP	5.74e-40	0.564571	TC1
STOM	6.12e-38	0.547932	TC1
LYST	2.77e-30	0.523256	TC1
LAG3	1.49e-36	0.50561	TC1
CD2	2.97e-50	0.500489	TC1
IL10RA	7.14e-36	0.486863	TC1
CD99	7.87e-43	0.483549	TC1
CD84	5.83e-28	0.460806	TC1
APMAP	2.39e-22	0.457105	TC1
CHST12	1.16e-21	0.431309	TC1
HERPUD1	1.8e-17	0.42279	TC1
JAML	2.68e-22	0.42145	TC1
RUNX3	4.42e-20	0.420153	TC1
SH2D2A	3.15e-22	0.419382	TC1
IL2RB	7.14e-18	0.413234	TC1
AKNA	5.05e-21	0.403781	TC1
ANXA1	1.64e-33	0.403183	TC1
PIK3R1	2.18e-16	0.402957	TC1
S100A4	4.77e-38	0.400666	TC1
PAXX	8.27e-21	0.396219	TC1
CD27	3.1e-17	0.395644	TC1
HLA-A	3.13e-123	0.392619	TC1
RNF166	1.05e-15	0.391895	TC1
RARRES3	6.98e-24	0.391783	TC1
SH3BGRL3	4.4e-56	0.390928	TC1
ANXA2	5.73e-23	0.389851	TC1
CKLF	1.24e-20	0.38522	TC1
CTSC	3.38e-15	0.3846	TC1
PYHIN1	1.86e-17	0.379894	TC1
SRGN	7.19e-42	0.378484	TC1
IL32	2.04e-44	0.377386	TC1
STK17A	7.13e-24	0.374054	TC1
CLIC1	2.6e-26	0.37214	TC1
APOBEC3C	9.87e-15	0.364139	TC1
ITGB2	2.42e-13	0.363334	TC1
NELL2	1.86e-13	0.362244	TC1
LSP1	5.13e-21	0.360817	TC1
CYTOR	3.56e-15	0.359179	TC1
WIPF1	1.02e-17	0.357959	TC1
RABAC1	3.65e-17	0.355378	TC1
HOPX	2.53e-22	0.352831	TC1
2019-09-07	6.16e-23	0.348593	TC1
ITM2A	3.85e-14	0.345355	TC1
MFSD10	2.81e-13	0.345065	TC1
COTL1	1.56e-16	0.340167	TC1
TRBC2	6.93e-16	0.339664	TC1
LCP1	2.84e-17	0.339395	TC1
AC004687.1	3.23e-14	0.339126	TC1
HLA-B	9.16e-110	0.338244	TC1
CD63	4.88e-18	0.335389	TC1
HLA-DRA	1.67e-07	0.334937	TC1
IFI27L2	1.67e-12	0.331679	TC1
GSTP1	2.34e-16	0.330111	TC1
EZR	1.34e-11	0.32757	TC1
RASAL3	1.14e-12	0.323263	TC1
HLA-C	3.14e-90	0.321083	TC1
S100A10	6.36e-18	0.319343	TC1
KLF6	2.23e-13	0.305514	TC1
TC2N	4.82e-10	0.302417	TC1
CLEC2B	3.75e-14	0.300694	TC1
PSMB9	1.98e-17	0.300694	TC1
ANXA5	7.23e-11	0.299087	TC1
CAPN2	1.9e-09	0.295218	TC1
BST2	1.86e-10	0.293892	TC1
AP3S1	2.89e-07	0.293881	TC1
CCL4	3.86e-114	0.292276	TC1
MSN	4.05e-10	0.290787	TC1
HLA-F	1.15e-11	0.289914	TC1
PTPN7	7.07e-09	0.285264	TC1
CD3D	2.01e-23	0.283709	TC1
GRAP2	7.84e-10	0.282011	TC1
ARL6IP1	5.1e-09	0.279614	TC1
IDS	9.46e-08	0.275813	TC1
AC245297.3	1.21e-10	0.26991	TC1
PRKCH	7.01e-09	0.269907	TC1
IDH2	1.22e-08	0.26884	TC1
PPP1CA	4.51e-14	0.266826	TC1
GUK1	1.33e-12	0.266395	TC1
TGIF1	1.51e-06	0.265219	TC1
ZFP36L2	1.71e-17	0.263735	TC1
DHRS7	5.95e-07	0.261092	TC1
LGALS1	7.41e-07	0.259241	TC1
UBC	7.08e-21	0.25894	TC1
BLOC1S1	2.95e-09	0.257716	TC1
S100A6	1.15e-23	0.255243	TC1
CASP1	1.26e-08	0.255106	TC1
KIAA1551	8.01e-08	0.253292	TC1
MYL12B	7.15e-19	0.250317	TC1
GZMH	0	2.64528	TC2
NKG7	0	2.53001	TC2
FGFBP2	0	2.28651	TC2
CCL5	0	2.21435	TC2
GNLY	0	2.14908	TC2
CST7	0	2.03114	TC2
CD8A	0	1.85748	TC2
GZMB	0	1.7507	TC2
PRF1	0	1.68102	TC2
TRGC2	0	1.67658	TC2
CD8B	0	1.60968	TC2
GZMA	4.49e-272	1.56624	TC2
CMC1	7.81e-54	1.50151	TC2
KLRD1	1.06e-271	1.46778	TC2
CTSW	1.9e-159	1.26727	TC2
PLEK	8.31e-213	1.22441	TC2
HLA-DPB1	5.92e-141	1.20554	TC2
MYO1F	3.89e-140	1.19985	TC2
C12orf75	6.57e-144	1.17836	TC2
C1orf21	1.36e-282	1.16778	TC2
KLRG1	5.22e-145	1.1481	TC2
ZEB2	1.81e-171	1.10519	TC2
S1PR5	2.89e-284	1.09118	TC2
LINC01871	1.45e-103	1.07247	TC2
CHST12	7.26e-97	1.06648	TC2
APOBEC3G	1.01e-94	1.04389	TC2
SAMD3	7.26e-102	1.02817	TC2
PYHIN1	9.38e-79	1.00391	TC2
LYAR	2.99e-82	0.968366	TC2
HLA-DPA1	2.62e-70	0.90232	TC2
APMAP	1.42e-55	0.877523	TC2
F2R	2.44e-104	0.862259	TC2
CCL4	4.35e-221	0.86192	TC2
OASL	1.14e-63	0.859597	TC2
S100A4	8.73e-90	0.858653	TC2
HCST	4.57e-61	0.788481	TC2
TIGIT	9.19e-52	0.784141	TC2
LINC01943	9.48e-45	0.775102	TC2
SH2D2A	9.82e-43	0.751561	TC2
LYST	6.79e-30	0.748885	TC2
GZMM	6.56e-36	0.744569	TC2
CYBA	6.44e-81	0.737551	TC2
ABI3	1.72e-45	0.734921	TC2
CTSC	4.14e-43	0.710072	TC2
AKNA	2.44e-33	0.694681	TC2
ITGB2	6.19e-30	0.691469	TC2
CD99	7.62e-56	0.684861	TC2
HLA-DRB1	8.48e-29	0.684356	TC2
APOBEC3C	6.13e-21	0.664715	TC2
DUSP2	9.23e-41	0.658801	TC2
ITGB1	1.55e-36	0.638438	TC2
HOPX	5.22e-29	0.608493	TC2
CD52	1.35e-63	0.607761	TC2
LITAF	1.55e-36	0.605815	TC2
STOM	1.57e-28	0.601572	TC2
LAG3	1.54e-29	0.580282	TC2
RAP1B	3.99e-26	0.567954	TC2
SH3BGRL3	1.16e-62	0.563394	TC2
HLA-C	8.71e-143	0.562702	TC2
IL10RA	1.45e-23	0.555516	TC2
RNF166	5.04e-19	0.552237	TC2
MFSD10	5.37e-13	0.549947	TC2
ANXA1	1.24e-43	0.546187	TC2
FYN	8.49e-28	0.536926	TC2
PTPN4	1.29e-16	0.526521	TC2
RUNX3	1.18e-13	0.519339	TC2
RARRES3	1.23e-29	0.517966	TC2
TSC22D3	3e-18	0.514265	TC2
LSP1	3.11e-31	0.51086	TC2
SH2D1A	3.24e-15	0.510276	TC2
CD63	4.05e-16	0.499666	TC2
BLOC1S1	3.16e-18	0.49779	TC2
HLA-B	6.09e-126	0.486054	TC2
KLF6	3.41e-19	0.481977	TC2
CYTOR	1.2e-15	0.481942	TC2
HLA-A	4.13e-116	0.481528	TC2
CLIC1	4.05e-28	0.47675	TC2
CD3G	1.22e-17	0.466789	TC2
PAXX	8.32e-15	0.466175	TC2
MIAT	8.52e-10	0.451957	TC2
CLEC2B	2.61e-20	0.449601	TC2
AC245297.3	5.09e-13	0.449183	TC2
2019-09-07	2.57e-25	0.447178	TC2
NAA50	7.81e-11	0.443579	TC2
SLC9A3R1	1.37e-09	0.439206	TC2
YWHAQ	2.32e-12	0.437931	TC2
PRKCH	2.24e-13	0.434467	TC2
CD2	5.14e-26	0.428014	TC2
GRAP2	4.85e-09	0.423229	TC2
CLEC2D	4.15e-23	0.420007	TC2
ID2	1.11e-14	0.416704	TC2
MBP	1e-13	0.40954	TC2
PPP2R5C	1.18e-14	0.408549	TC2
TRBC2	2.87e-20	0.408407	TC2
TNFRSF1B	1.79e-09	0.404939	TC2
PPP1CA	3.13e-18	0.398799	TC2
CASP1	5.87e-10	0.398579	TC2
OSTF1	1e-08	0.395349	TC2
LGALS1	8.59e-12	0.389745	TC2
DOK2	1.87e-09	0.388417	TC2
UBC	3.93e-33	0.388362	TC2
RABAC1	3.14e-13	0.383497	TC2
RASAL3	1.18e-08	0.382644	TC2
WIPF1	6.22e-13	0.37658	TC2
MYH9	4.41e-07	0.371099	TC2
IL2RG	1.54e-17	0.370325	TC2
S100A6	7.74e-32	0.366953	TC2
ARHGAP25	2.59e-08	0.366505	TC2
HLA-F	5.02e-12	0.365221	TC2
PPP1R18	3.1e-06	0.364275	TC2
KIAA1551	1.65e-09	0.352346	TC2
HMGN3	5.9e-07	0.35033	TC2
LY6E	5.54e-11	0.343033	TC2
DHRS7	6.86e-08	0.341442	TC2
YPEL3	2.01e-05	0.33833	TC2
SUN2	7.65e-07	0.337858	TC2
OGA	5.71e-05	0.333362	TC2
BTN3A2	6.28e-07	0.329954	TC2
RORA	9.02e-10	0.329024	TC2
PTP4A2	2.16e-05	0.328284	TC2
CD74	1.18e-09	0.323907	TC2
SCP2	4.61e-06	0.323832	TC2
TBC1D10C	1.45e-07	0.322671	TC2
MYL12B	2.23e-20	0.321976	TC2
ARPC2	7.06e-20	0.317	TC2
BST2	1.04e-07	0.316662	TC2
ARHGEF1	9.64e-07	0.316661	TC2
SRSF9	1.19e-05	0.316263	TC2
MSN	4.72e-07	0.309568	TC2
PTPRC	8.57e-21	0.309082	TC2
DNAJB6	6.93e-08	0.308258	TC2
LINC00623	1.85e-05	0.307824	TC2
IDH2	5.01e-05	0.303763	TC2
ATP5IF1	1.04e-08	0.303472	TC2
SPSB3	5.04e-05	0.301497	TC2
DYNLL1	6.71e-07	0.299275	TC2
RNF213	1.98e-05	0.298528	TC2
ARRB2	0.000102796	0.295836	TC2
B2M	4.95e-107	0.295386	TC2
CARD16	0.000276521	0.289085	TC2
CTSD	0.00118419	0.287612	TC2
AC004687.1	1.21e-05	0.286801	TC2
SRGN	1.27e-17	0.286522	TC2
BIN2	2.51e-05	0.28424	TC2
ZBTB20	0.000803942	0.28086	TC2
UBB	3.5e-14	0.280754	TC2
ARL6IP1	1.26e-07	0.279424	TC2
VAMP2	4.02e-11	0.279166	TC2
PTPN7	0.000462068	0.279072	TC2
HDDC2	0.000867441	0.278321	TC2
PCMT1	0.00173226	0.269947	TC2
TSC22D4	4.69e-05	0.269818	TC2
LCP1	2.28e-06	0.268116	TC2
CD3D	5.15e-13	0.267101	TC2
FAM49B	4.45e-06	0.26541	TC2
ARL6IP5	2.54e-07	0.256233	TC2
LBH	0.000203395	0.254253	TC2
ANXA6	0.000227863	0.250644	TC2
OAZ1	5.06e-17	0.250065	TC2
CCL4	0	4.23568	TC3
CCL4L2	0	4.21944	TC3
CCL3	0	3.47728	TC3
GZMB	0	3.2125	TC3
XCL2	0	2.72616	TC3
IFNG	0	2.70981	TC3
LAG3	0	2.44374	TC3
NKG7	0	2.32897	TC3
XCL1	0	2.26187	TC3
TNFRSF9	0	2.01341	TC3
GNLY	9.87e-138	2.00129	TC3
GZMH	0	2.00049	TC3
PRF1	0	1.94522	TC3
CRTAM	0	1.83351	TC3
APOBEC3G	4.87e-235	1.83004	TC3
CCL3L1	0	1.68593	TC3
KLRD1	5.01e-259	1.67652	TC3
CD8A	0	1.59618	TC3
LINC01943	5.68e-224	1.58134	TC3
CCL5	3.11e-196	1.53447	TC3
CYTOR	5.17e-159	1.43505	TC3
CST7	9.74e-188	1.39314	TC3
HOPX	8.43e-164	1.38873	TC3
GZMA	1.13e-90	1.35972	TC3
ID2	2.53e-106	1.24938	TC3
ZBED2	1.21e-230	1.24812	TC3
CTSW	4.34e-108	1.23679	TC3
PTMS	3.34e-244	1.20432	TC3
CD8B	4.36e-214	1.20079	TC3
TIGIT	1.67e-172	1.19401	TC3
APOBEC3C	1.18e-151	1.19397	TC3
DUSP4	2.86e-209	1.18815	TC3
LINC01871	1.28e-79	1.18781	TC3
LAIR2	1.04e-240	1.15995	TC3
TRGC2	9.06e-167	1.11975	TC3
SRGN	8.47e-97	1.11793	TC3
MIR155HG	1.38e-135	1.1119	TC3
TNFSF9	0	1.09103	TC3
PKM	4.35e-89	1.07717	TC3
EGR2	1.14e-279	1.06537	TC3
PGAM1	2.81e-69	1.04134	TC3
HLA-DRB1	3.89e-66	1.03542	TC3
LYST	3.84e-155	1.02577	TC3
SLA	4.94e-90	1.00792	TC3
CTSC	2.63e-93	0.985444	TC3
BHLHE40	6.74e-122	0.979836	TC3
PHLDA1	3.32e-151	0.967083	TC3
PARK7	6.83e-93	0.959798	TC3
TNFSF14	1.82e-125	0.958755	TC3
SH2D2A	4.23e-100	0.957492	TC3
TNF	1e-97	0.943747	TC3
NFKBIA	1.44e-31	0.927141	TC3
PLEK	1.22e-178	0.915476	TC3
BATF	6.37e-88	0.910874	TC3
CD82	1.25e-83	0.905906	TC3
FASLG	3.33e-177	0.890328	TC3
DUSP2	2.98e-68	0.86976	TC3
CD74	3.05e-42	0.858828	TC3
HLA-DPA1	2.14e-66	0.853035	TC3
CXCR3	1.62e-88	0.846746	TC3
TNFRSF18	1.11e-78	0.838831	TC3
ZEB2	2.52e-141	0.829054	TC3
CALR	1.78e-48	0.814406	TC3
MIR4435-2HG	2.34e-101	0.805109	TC3
CMC1	2.2e-39	0.803272	TC3
CD63	5.89e-60	0.794669	TC3
CLIC1	4.11e-72	0.788569	TC3
GAPDH	2.02e-80	0.788103	TC3
ATP1B3	7.8e-63	0.780073	TC3
LGALS1	2.56e-34	0.779062	TC3
SLC27A2	9.13e-230	0.773123	TC3
OASL	7.87e-92	0.766419	TC3
LTA	1.16e-39	0.764696	TC3
FABP5	2.66e-33	0.756517	TC3
HSPA5	8.64e-25	0.754617	TC3
KLRG1	5.73e-101	0.753475	TC3
SLAMF7	4.21e-142	0.75269	TC3
IL2RB	9.24e-75	0.736878	TC3
HCST	9.01e-46	0.734841	TC3
BST2	1.46e-43	0.731907	TC3
HAVCR2	2.41e-166	0.727921	TC3
TNFRSF1B	8.18e-67	0.727849	TC3
HLA-DPB1	2.49e-49	0.726179	TC3
SLC7A5	5.78e-107	0.718229	TC3
PTPN7	4.2e-59	0.710942	TC3
TNIP3	2.28e-110	0.710537	TC3
HLA-DRA	3.39e-27	0.704204	TC3
WARS	1.41e-87	0.701408	TC3
ZBTB32	6.84e-222	0.697909	TC3
MAP2K3	3.44e-71	0.695108	TC3
LDHA	3.78e-50	0.68631	TC3
TAGAP	8.09e-29	0.685125	TC3
CFLAR	1.07e-50	0.684412	TC3
BCL2L1	3.12e-100	0.684398	TC3
PDCD1	4.51e-160	0.679537	TC3
RAB27A	3.61e-65	0.678343	TC3
IFI6	3.76e-26	0.673215	TC3
IL2RA	4.69e-66	0.670041	TC3
CD2	2.28e-43	0.668922	TC3
HLA-DMA	3.26e-84	0.667395	TC3
PDIA6	3.91e-38	0.665663	TC3
CCR5	2.94e-151	0.65911	TC3
TYMP	9.89e-47	0.658169	TC3
RNF19A	1.6e-83	0.653443	TC3
SLC1A5	1.17e-76	0.652579	TC3
CD96	1.1e-51	0.652405	TC3
AC017002.3	1.4e-203	0.65231	TC3
NDFIP2	1.4e-79	0.651673	TC3
C12orf75	2.9e-64	0.649107	TC3
C9orf16	6.07e-43	0.644444	TC3
IL2RG	2.55e-45	0.637337	TC3
REL	1.67e-49	0.635582	TC3
CD70	9.73e-121	0.62821	TC3
SDF2L1	5.26e-38	0.623832	TC3
CYCS	3.34e-34	0.616174	TC3
YWHAQ	4.18e-37	0.615486	TC3
PSME2	5.52e-44	0.612667	TC3
NAMPT	2.11e-43	0.607092	TC3
ARPC5L	1.01e-45	0.606735	TC3
GSTP1	2.07e-37	0.603893	TC3
SPPL2A	1.89e-62	0.602945	TC3
MYO1G	7.49e-57	0.602745	TC3
CCND2	1.64e-49	0.598759	TC3
SMS	2.01e-45	0.592976	TC3
NME1	5.42e-33	0.591575	TC3
TXN	3.06e-35	0.58514	TC3
EOMES	8.68e-106	0.583802	TC3
CD69	3.84e-20	0.583495	TC3
ADGRE5	7.26e-41	0.583318	TC3
JAKMIP1	2.45e-200	0.581244	TC3
S100A4	2.85e-09	0.575145	TC3
LMNA	7e-60	0.572395	TC3
MFSD10	2.18e-41	0.567496	TC3
CBLB	7.39e-41	0.566957	TC3
HLA-DQB1	3.91e-46	0.560914	TC3
ABI3	1.85e-71	0.560304	TC3
TUBA1B	1.65e-15	0.54717	TC3
DNAJB11	1.75e-51	0.54368	TC3
EFHD2	6.19e-67	0.53419	TC3
UBB	8.02e-44	0.533049	TC3
SNX10	4.35e-61	0.531016	TC3
RBPJ	1.73e-32	0.530128	TC3
MAF	1.03e-64	0.529914	TC3
ACTB	6.05e-44	0.529625	TC3
CD3D	5.27e-37	0.527592	TC3
PSMB9	6.2e-35	0.525649	TC3
UQCRQ	2.46e-30	0.524833	TC3
ANXA2	1e-37	0.522511	TC3
GNPTAB	8.89e-82	0.521766	TC3
SRM	5.98e-25	0.513624	TC3
EIF5A	2.87e-24	0.508654	TC3
TAP1	1.81e-29	0.507006	TC3
MYDGF	9.28e-31	0.506268	TC3
SNRPB	3.64e-26	0.506133	TC3
ACTN4	7.07e-65	0.501525	TC3
ARF6	1.03e-33	0.500263	TC3
HLA-DQA1	1.57e-44	0.498503	TC3
PRDM1	9.1e-51	0.497356	TC3
HSPA8	7.91e-28	0.496618	TC3
BCL2A1	1.02e-25	0.49636	TC3
PTPN22	3e-48	0.495222	TC3
SEC61B	5.3e-27	0.490782	TC3
NOP10	5.64e-32	0.490527	TC3
BZW1	1.72e-28	0.490213	TC3
GADD45B	1.85e-13	0.48886	TC3
PFN1	5.34e-45	0.486747	TC3
SEC11C	1.75e-31	0.484344	TC3
CD58	3.99e-48	0.483552	TC3
PSMA2	4.52e-26	0.481341	TC3
DNPH1	6.73e-33	0.481229	TC3
TRAF1	1.91e-32	0.481068	TC3
HSP90AB1	2.59e-20	0.478349	TC3
POMP	9.37e-32	0.477123	TC3
GZMK	5.49e-25	0.476774	TC3
HLA-A	1.79e-74	0.476756	TC3
MANF	2.89e-25	0.476637	TC3
ITM2A	1.73e-15	0.472459	TC3
RAN	8.67e-20	0.471978	TC3
BIRC3	2.33e-13	0.471804	TC3
SH2D1A	1.65e-26	0.468805	TC3
RUNX3	1.62e-45	0.468521	TC3
CISD3	7.76e-41	0.465552	TC3
RANBP1	7.85e-19	0.462471	TC3
KPNA2	6e-40	0.4616	TC3
FAM3C	8.67e-53	0.460366	TC3
JUN	1.8e-46	0.460034	TC3
HERPUD1	6.27e-26	0.456295	TC3
VSIR	1.33e-18	0.456194	TC3
ANXA5	4.47e-29	0.455897	TC3
NCL	8.89e-15	0.452055	TC3
IFI27L2	9.14e-35	0.451566	TC3
RBM8A	1.99e-23	0.451391	TC3
MYL6	3.6e-37	0.448089	TC3
HSPE1	3.59e-16	0.446873	TC3
RILPL2	8.29e-24	0.446556	TC3
RELB	1.78e-29	0.446412	TC3
TFRC	5.53e-43	0.442176	TC3
CHST12	9.21e-31	0.440686	TC3
C4orf48	4.86e-32	0.438966	TC3
NFKB1	3.33e-43	0.437426	TC3
SERPINB9	2.36e-31	0.436809	TC3
TARS	8.38e-43	0.436084	TC3
SNRPG	2.61e-23	0.435099	TC3
ARPC1B	1.84e-23	0.433742	TC3
PIM3	9.64e-18	0.433189	TC3
GNG5	8.57e-25	0.430309	TC3
SAMD3	5.24e-46	0.430217	TC3
ENO1	6.8e-21	0.429603	TC3
APMAP	2.75e-34	0.429155	TC3
HLA-B	6.1e-60	0.427813	TC3
CD2BP2	2.48e-36	0.426143	TC3
SLAMF1	1.64e-39	0.423913	TC3
IFI35	8.73e-31	0.421715	TC3
PSMC4	5.57e-31	0.42163	TC3
VASP	1.21e-27	0.420131	TC3
VDAC1	1.81e-21	0.419068	TC3
TPI1	2.31e-22	0.417361	TC3
LY6E	2.85e-15	0.41643	TC3
SEC61G	3.09e-21	0.416297	TC3
CXCL10	2.74e-39	0.41555	TC3
COX17	1.79e-23	0.412406	TC3
RHOC	1.22e-38	0.411803	TC3
HSD17B10	1.35e-31	0.411002	TC3
PSMB3	5.07e-21	0.410432	TC3
DDX39A	3.59e-26	0.409527	TC3
SEM1	2.89e-23	0.407479	TC3
TUBB	3.39e-10	0.406016	TC3
PSMB6	9.49e-22	0.4047	TC3
JUND	5.5e-33	0.403168	TC3
CRELD2	1.8e-30	0.401913	TC3
FKBP1A	1.17e-18	0.401608	TC3
POLR2L	3.22e-20	0.401113	TC3
GZMM	3.99e-24	0.398628	TC3
PSMB8	1.11e-21	0.398063	TC3
DBI	5e-21	0.397998	TC3
CHCHD2	6.61e-25	0.397846	TC3
SRSF3	1.29e-19	0.397523	TC3
SH3BGRL3	9.01e-18	0.396997	TC3
SELENOT	2.08e-21	0.396709	TC3
MX1	3.05e-07	0.395714	TC3
LAP3	1.68e-31	0.394995	TC3
IKZF3	7.13e-27	0.394373	TC3
PSMB2	1.29e-25	0.393342	TC3
FKBP2	6.42e-22	0.392472	TC3
PDIA3	7.43e-18	0.389837	TC3
PPP1R14B	1.85e-30	0.389778	TC3
ITGA4	8.23e-33	0.389684	TC3
POLR2K	1.7e-18	0.38853	TC3
GALM	1.17e-28	0.388416	TC3
CCDC167	1.95e-27	0.388404	TC3
LYZ	2.64e-13	0.385435	TC3
MRPL12	1.43e-25	0.383783	TC3
PRDX5	1.8e-19	0.383637	TC3
YARS	2.6e-40	0.382938	TC3
TANK	1.3e-24	0.382883	TC3
DYNLL1	2.92e-17	0.382652	TC3
CDK2AP2	1.21e-18	0.382357	TC3
ACTG1	3.54e-26	0.38121	TC3
MSN	7.3e-21	0.381175	TC3
RPA3	3.77e-20	0.380155	TC3
ILF2	1.16e-16	0.377457	TC3
SURF4	1.63e-25	0.37733	TC3
HSPB11	7.71e-23	0.376874	TC3
SPCS2	4.37e-16	0.376772	TC3
BCL7C	8.24e-36	0.376667	TC3
DRAP1	2.14e-17	0.376041	TC3
TIMM8B	1.24e-25	0.375546	TC3
TXNDC17	7.75e-25	0.375517	TC3
PTPN6	7.01e-23	0.375196	TC3
PSMD8	1.14e-19	0.375124	TC3
PSMC3	4.7e-21	0.374393	TC3
SRSF7	4.53e-17	0.374161	TC3
SFPQ	2.1e-26	0.374149	TC3
GTF3C6	1.52e-21	0.373932	TC3
ACADVL	9.56e-24	0.373262	TC3
ENSA	7.82e-22	0.373162	TC3
MOB1A	3.1e-23	0.371039	TC3
NDUFB2	1.5e-18	0.367264	TC3
TGFB1	1.74e-28	0.367174	TC3
NHP2	1.63e-16	0.366675	TC3
NDUFA13	1.58e-19	0.366519	TC3
CD151	1.16e-44	0.366465	TC3
TNFAIP8	6.63e-05	0.364833	TC3
ANAPC11	2.42e-18	0.364382	TC3
PRELID1	1.03e-17	0.363931	TC3
SELENOS	1.41e-29	0.363404	TC3
MTHFD2	7.67e-16	0.362988	TC3
UBE2L3	2.42e-18	0.362778	TC3
POLR2E	4.58e-20	0.361104	TC3
BSG	5.36e-17	0.35866	TC3
MCM5	4.39e-22	0.358118	TC3
SQLE	3.48e-38	0.357378	TC3
HLA-F	1.34e-15	0.356608	TC3
TUBB4B	1.02e-19	0.355865	TC3
ARPC2	1.59e-25	0.355138	TC3
AKAP13	2.14e-16	0.354392	TC3
ROMO1	2.9e-20	0.354103	TC3
ATP5MC1	1.13e-17	0.35391	TC3
ODC1	1.01e-25	0.353896	TC3
G6PD	6.63e-40	0.353759	TC3
PSMD14	2.98e-24	0.352354	TC3
LSP1	6.83e-13	0.352189	TC3
RASAL3	1.22e-18	0.351199	TC3
CCL8	3.21e-33	0.349827	TC3
HNRNPLL	2.15e-24	0.349811	TC3
FAM173A	8.82e-32	0.34881	TC3
WDR1	9.52e-17	0.34849	TC3
PAXX	2.5e-21	0.3476	TC3
IL12RB1	2.03e-36	0.346938	TC3
DCTPP1	8.93e-21	0.344966	TC3
CENPM	4.2e-29	0.344658	TC3
ISOC2	4.08e-28	0.344453	TC3
PSMA7	7.95e-20	0.344019	TC3
WDR83OS	3.15e-17	0.343917	TC3
NDUFS6	1.11e-16	0.342154	TC3
COX7B	1.46e-16	0.341626	TC3
PCNA	3.24e-10	0.341375	TC3
COX20	3.71e-22	0.340792	TC3
PRKCH	1.33e-19	0.3399	TC3
CDC37	1.72e-17	0.339245	TC3
BANF1	3.61e-21	0.338118	TC3
MATK	1.83e-49	0.33771	TC3
YIF1A	1.84e-31	0.337362	TC3
PMF1	1.67e-21	0.337345	TC3
PSMD13	3.28e-21	0.336604	TC3
PHB	1.81e-17	0.336056	TC3
ZFP36L1	1.33e-13	0.335964	TC3
SRA1	1.31e-29	0.335718	TC3
MRPL47	1.8e-20	0.33523	TC3
ITGAE	1.41e-21	0.333902	TC3
SRRT	9.08e-31	0.333118	TC3
GNG2	6.3e-23	0.333029	TC3
PPP1CA	3.29e-16	0.332923	TC3
PSMA1	8.34e-15	0.33274	TC3
LCP1	7.02e-14	0.332379	TC3
SDF4	2.14e-25	0.332305	TC3
EEF1E1	1.29e-22	0.332301	TC3
ITGB2	7.01e-14	0.332159	TC3
HSP90AA1	6.8e-17	0.332111	TC3
TM2D3	4.36e-24	0.331024	TC3
TMED9	2.32e-17	0.329633	TC3
TNIP2	5.72e-20	0.328172	TC3
2019-09-07	2.54e-13	0.326635	TC3
ATP5MC3	1.14e-14	0.326275	TC3
SRSF2	6.64e-16	0.326133	TC3
FLNA	3.5e-24	0.325762	TC3
SNRPD1	4.37e-13	0.324532	TC3
CD99	3.47e-14	0.324365	TC3
SUB1	4.37e-18	0.323298	TC3
GSTO1	1.6e-14	0.321466	TC3
LRRC59	9.49e-27	0.321176	TC3
RPN1	2.65e-24	0.319983	TC3
ORMDL2	1.25e-22	0.319846	TC3
UBE2F	6.91e-14	0.319569	TC3
ZNF593	1.09e-26	0.319379	TC3
MRPL41	2.44e-20	0.319356	TC3
FEN1	6.61e-28	0.319272	TC3
COX5A	1.01e-15	0.318996	TC3
PSMA3	2.04e-16	0.31896	TC3
CD7	5.45e-07	0.318722	TC3
HLA-C	2.7e-36	0.318125	TC3
BTG3	2.71e-28	0.317014	TC3
TPST2	3.52e-27	0.316354	TC3
ERCC1	9.42e-25	0.316207	TC3
NDUFAB1	7.67e-17	0.31476	TC3
ATP5MF	4e-13	0.314427	TC3
SLC20A1	3.57e-23	0.314294	TC3
GABPB1	1.26e-22	0.313775	TC3
DNAJA1	2e-15	0.31328	TC3
CFL1	1.02e-22	0.312446	TC3
FYN	1.22e-17	0.312417	TC3
ATP6V0B	8.39e-16	0.311655	TC3
HNRNPM	9.36e-14	0.311401	TC3
STIP1	1.19e-21	0.311203	TC3
CBFB	1.46e-22	0.310839	TC3
COX8A	2.7e-13	0.309673	TC3
NOLC1	2.52e-20	0.309542	TC3
TLN1	2.5e-25	0.309225	TC3
DOK2	3.5e-23	0.309182	TC3
SERF2	1.84e-25	0.308907	TC3
IGFLR1	2.01e-24	0.308653	TC3
TNFAIP3	4.57e-14	0.308559	TC3
FCER1G	1.22e-14	0.308147	TC3
PHPT1	3.68e-20	0.30798	TC3
BOLA3	2.15e-23	0.307614	TC3
ALOX5AP	0.00176868	0.307492	TC3
COX6A1	4.26e-14	0.307112	TC3
TOMM40	1.53e-17	0.30662	TC3
ERG28	6.21e-23	0.306073	TC3
PRMT1	2.61e-14	0.305646	TC3
DCUN1D5	1.49e-27	0.305421	TC3
PPP4C	4.04e-16	0.304864	TC3
CCL2	2.1e-19	0.304406	TC3
FDPS	1.45e-14	0.303826	TC3
SLIRP	3.41e-15	0.302982	TC3
STAT4	1.38e-17	0.30255	TC3
RNF181	1.6e-18	0.301627	TC3
TIMM10	4.53e-18	0.300674	TC3
TWF2	2.99e-15	0.300499	TC3
PPIB	2.09e-11	0.300461	TC3
RER1	3.77e-17	0.299647	TC3
GTF2A2	5.15e-16	0.299086	TC3
RAB10	1.89e-18	0.298558	TC3
EIF6	2.33e-17	0.298433	TC3
TUFM	5.92e-13	0.298329	TC3
CYBA	2.9e-13	0.298291	TC3
MRPL4	2.29e-20	0.29828	TC3
ADRM1	1.71e-17	0.297625	TC3
HSPH1	3.56e-21	0.296417	TC3
EIF5B	1.32e-11	0.295619	TC3
UCP2	3.46e-07	0.295298	TC3
UBE2N	3.17e-14	0.294521	TC3
MEA1	1.73e-19	0.294213	TC3
ASNA1	6.48e-23	0.29257	TC3
ANXA6	1.19e-14	0.292294	TC3
RBM3	4.37e-13	0.291136	TC3
CCT5	9.64e-12	0.290613	TC3
LSM3	9.76e-15	0.290046	TC3
TMEM165	4.97e-23	0.289473	TC3
MIEN1	1.05e-17	0.289466	TC3
NINJ1	6.83e-14	0.288144	TC3
PSMC2	5.82e-17	0.28724	TC3
AP2S1	1.87e-15	0.287101	TC3
SRSF9	5.18e-14	0.287086	TC3
PTP4A2	1.13e-13	0.285785	TC3
GGA2	8.8e-24	0.285362	TC3
CDCA4	4.71e-25	0.284751	TC3
PPAN	3.7e-24	0.284507	TC3
GTPBP4	2.85e-20	0.284465	TC3
NAA20	1.23e-20	0.28442	TC3
C7orf50	2.4e-19	0.284083	TC3
PMAIP1	9.55e-21	0.283681	TC3
UBL5	4.69e-14	0.283361	TC3
EWSR1	6.94e-13	0.283087	TC3
NOP16	4.76e-23	0.282099	TC3
TUBA1C	8.61e-19	0.281844	TC3
HNRNPAB	1.84e-16	0.279505	TC3
CCT6A	1.16e-12	0.279418	TC3
SRP54	3.68e-21	0.276498	TC3
RHOA	1.28e-11	0.276496	TC3
UQCC2	3.19e-21	0.276411	TC3
FUBP1	2.28e-19	0.276279	TC3
SQOR	1.35e-20	0.276073	TC3
MCM3	3.45e-13	0.274819	TC3
RAP1B	1.2e-10	0.274638	TC3
PUF60	1.71e-14	0.274085	TC3
PRNP	1.64e-08	0.274053	TC3
CLEC2D	3.69e-08	0.272628	TC3
CTSD	1.5e-12	0.272627	TC3
MCM7	6.29e-08	0.271783	TC3
VPS25	1.02e-29	0.271475	TC3
CDC42EP3	3.79e-21	0.271273	TC3
DCAF13	1.4e-23	0.271214	TC3
ARL3	4.89e-27	0.27118	TC3
PSMA5	1.06e-11	0.271145	TC3
JAML	1.57e-14	0.270595	TC3
PRDX1	5.63e-08	0.269988	TC3
PLSCR1	2.64e-18	0.269934	TC3
NOP58	6.74e-13	0.269743	TC3
DDX21	1.02e-08	0.267861	TC3
SMIM12	1.09e-17	0.267757	TC3
CD84	3.31e-14	0.267229	TC3
CAP1	1.79e-10	0.266967	TC3
VCP	8.76e-13	0.266146	TC3
EHD4	8.34e-19	0.265954	TC3
UBE2E3	7.22e-20	0.265862	TC3
CKLF	6.05e-14	0.265839	TC3
ITM2C	4.08e-09	0.265641	TC3
MRPL13	2.42e-17	0.265515	TC3
EIF4EBP1	1.46e-22	0.265298	TC3
TCP1	1.51e-12	0.265187	TC3
SPCS3	3.27e-17	0.265155	TC3
UBC	1.66e-15	0.264796	TC3
STOML2	9.32e-18	0.264665	TC3
JPT1	1.53e-17	0.264638	TC3
P4HB	1.85e-12	0.264534	TC3
GLIPR2	7.07e-21	0.263601	TC3
ETF1	1.2e-20	0.263548	TC3
ISG15	9.07e-07	0.262752	TC3
MAGOH	1.2e-13	0.261509	TC3
NIPA2	3.45e-22	0.261281	TC3
DNAJC3	1.25e-24	0.261101	TC3
OSTF1	1.37e-14	0.260918	TC3
PEF1	1e-19	0.260159	TC3
PNO1	2.95e-17	0.259956	TC3
CCDC124	3.48e-17	0.259362	TC3
FUOM	3.14e-25	0.25902	TC3
COPE	5.27e-11	0.258966	TC3
ABCF1	3.32e-17	0.25816	TC3
MRPL52	9.4e-13	0.257971	TC3
RAB5IF	1.53e-15	0.257603	TC3
RGCC	9.81e-07	0.257564	TC3
EBP	4.05e-21	0.257502	TC3
B2M	2.5e-41	0.257496	TC3
CCT2	5.18e-10	0.257318	TC3
DERL2	1e-20	0.25728	TC3
TPM3	5e-11	0.257101	TC3
DNAJB6	4.22e-12	0.25709	TC3
GUK1	1.05e-11	0.257004	TC3
ANP32E	6.67e-13	0.255842	TC3
SNRPD3	2.08e-12	0.255582	TC3
RRP7A	7.19e-15	0.255439	TC3
TMCO1	5.44e-16	0.25542	TC3
NDUFA6	4.19e-13	0.2551	TC3
ATP5F1B	4.78e-09	0.254583	TC3
CIAO1	9.86e-28	0.254286	TC3
ARPC4	1.03e-12	0.253518	TC3
GLRX3	1.53e-15	0.253365	TC3
CYC1	8.4e-14	0.251774	TC3
PSMC1	1.59e-15	0.25173	TC3
SAMSN1	2.85e-10	0.251668	TC3
NDUFC2	2.98e-11	0.251464	TC3
TOMM22	1.61e-12	0.250961	TC3
BCAP29	1.61e-31	0.250411	TC3
TPM4	2.84e-13	0.250365	TC3
KLRB1	0	2.39091	TC4
NCR3	0	1.68199	TC4
RGS2	2.28e-267	1.5706	TC4
GZMK	0	1.47389	TC4
JAML	1.61e-184	1.4384	TC4
PRF1	3.16e-201	1.41136	TC4
GZMA	1.05e-252	1.39783	TC4
TRGC2	6.48e-235	1.34462	TC4
HOPX	5.26e-217	1.32027	TC4
CCL5	1.25e-210	1.2034	TC4
CST7	2.09e-194	1.18637	TC4
LINC01871	4.23e-156	1.18519	TC4
LYAR	1.86e-132	1.1825	TC4
RORA	4.6e-94	1.15999	TC4
KLRG1	5.93e-163	1.15823	TC4
CXCR6	9.74e-230	1.14701	TC4
ALOX5AP	2.62e-105	1.07613	TC4
CEBPD	0	0.989504	TC4
S100A4	7.37e-99	0.972171	TC4
ZBTB16	0	0.947086	TC4
SPOCK2	2.41e-66	0.926992	TC4
DUSP2	7.85e-65	0.926061	TC4
GYG1	2.59e-94	0.919606	TC4
IL7R	3.35e-78	0.887325	TC4
IFNGR1	1.95e-58	0.850573	TC4
GPR171	1.8e-57	0.839199	TC4
CTSW	1.74e-65	0.779492	TC4
MYO1F	3.16e-65	0.771113	TC4
GPR65	9.41e-54	0.764381	TC4
SH2D2A	7.51e-45	0.760919	TC4
CXCR4	3.5e-50	0.75726	TC4
STOM	3.22e-62	0.756082	TC4
NKG7	1.08e-124	0.754728	TC4
LUZP1	1.23e-39	0.724779	TC4
PHACTR2	1.06e-43	0.722359	TC4
CDC42EP3	6.46e-41	0.719833	TC4
PTPN22	1.61e-43	0.71886	TC4
LCP1	3.5e-49	0.710657	TC4
SRGN	2.94e-73	0.702853	TC4
CYBA	1.19e-70	0.696815	TC4
CYB5A	3.53e-40	0.692918	TC4
FYN	3.24e-44	0.683428	TC4
TC2N	3.78e-37	0.674339	TC4
DPP4	3.61e-44	0.664926	TC4
PDCD4	1.75e-40	0.65735	TC4
ODF2L	3.33e-35	0.65471	TC4
APOBEC3G	6.3e-36	0.653776	TC4
ANXA2	1.57e-41	0.646486	TC4
CD8A	5.14e-49	0.639625	TC4
GCHFR	5.66e-23	0.638512	TC4
OSTF1	2.11e-38	0.638296	TC4
HCST	6.03e-39	0.635311	TC4
S100A6	7.14e-71	0.585165	TC4
CASP1	2.12e-25	0.570724	TC4
FKBP11	1.41e-31	0.563897	TC4
ID2	5.66e-25	0.56337	TC4
EML4	8.76e-24	0.552337	TC4
CLIC1	5.5e-36	0.548327	TC4
FTH1	7.25e-39	0.543758	TC4
LGALS3	2.06e-26	0.533199	TC4
ANXA1	1.2e-42	0.524412	TC4
RAB27A	1.21e-20	0.519012	TC4
AKNA	3.97e-18	0.507199	TC4
CKLF	1.82e-18	0.500617	TC4
DNAJC1	3e-15	0.499953	TC4
S100A11	2.85e-31	0.495266	TC4
SH2D1A	1.84e-20	0.478426	TC4
ITM2C	1.19e-13	0.477441	TC4
TNFAIP3	1.75e-17	0.470429	TC4
ZFP36L1	3.25e-20	0.470006	TC4
SURF4	1.32e-17	0.468344	TC4
TTC39C	1.5e-17	0.466641	TC4
NAA50	1.48e-15	0.465914	TC4
2019-09-07	9.14e-30	0.460281	TC4
DNAJB9	1.81e-12	0.459127	TC4
CD96	1.99e-15	0.458855	TC4
APMAP	9.47e-16	0.45869	TC4
CHST12	5.93e-14	0.455195	TC4
GLIPR1	9.49e-16	0.450745	TC4
TYROBP	2.04e-06	0.450461	TC4
RAB18	2.59e-14	0.450205	TC4
APOBEC3C	6.15e-12	0.445281	TC4
BTG1	4.15e-39	0.443456	TC4
UBC	3.63e-35	0.441862	TC4
RASAL3	2.07e-10	0.440664	TC4
RNF166	1.31e-14	0.428874	TC4
WIPF1	8.92e-20	0.424338	TC4
LINC00623	1.63e-16	0.424333	TC4
CASP4	8.69e-15	0.410516	TC4
SPCS2	4.3e-18	0.406838	TC4
MSN	1.48e-13	0.400588	TC4
HLA-B	1.76e-97	0.398139	TC4
PAXX	1.53e-08	0.386246	TC4
GUK1	4.57e-17	0.38544	TC4
SELENOS	2.5e-12	0.384651	TC4
AQP3	1.81e-10	0.38282	TC4
AC004687.1	2.1e-10	0.382172	TC4
CCDC107	2.16e-07	0.380347	TC4
CD63	7.54e-11	0.379391	TC4
PBXIP1	6.65e-16	0.377984	TC4
TGFB1	1.62e-08	0.372737	TC4
SEC61B	5.6e-18	0.372127	TC4
TMEM50A	6.54e-14	0.368967	TC4
HLA-C	5.8e-73	0.365397	TC4
BST2	9.12e-07	0.362493	TC4
P4HB	9.37e-12	0.360965	TC4
HERPUD1	4.05e-10	0.352129	TC4
HLA-A	1.62e-76	0.350942	TC4
LAPTM5	4.59e-22	0.346506	TC4
CTSC	1.38e-12	0.3461	TC4
LPXN	5.18e-09	0.341496	TC4
ARL4C	4.25e-08	0.341365	TC4
RABAC1	1.55e-12	0.335543	TC4
FKBP2	1.7e-06	0.334821	TC4
PRNP	3.64e-10	0.334362	TC4
CD99	6.37e-15	0.333768	TC4
GZMM	2.94e-07	0.332856	TC4
JAK1	5.48e-10	0.332159	TC4
PIK3R1	6.76e-05	0.331386	TC4
AC245297.3	4.4e-09	0.331313	TC4
ISG15	0.00769837	0.329034	TC4
SATB1	1.58e-08	0.328228	TC4
DHRS7	1.47e-09	0.325979	TC4
APOL3	3.72e-07	0.323877	TC4
PPIB	8.57e-13	0.322697	TC4
PDIA3	1.3e-10	0.313102	TC4
MGAT1	2.26e-06	0.312934	TC4
CTSA	1.54e-06	0.307966	TC4
TRAM1	5.79e-09	0.305198	TC4
GOLGA7	9.6e-07	0.303153	TC4
SH3BGRL3	1.3e-23	0.300521	TC4
ZFP36L2	2.79e-13	0.298115	TC4
TERF2IP	1.3e-07	0.297176	TC4
IDS	8.03e-06	0.293656	TC4
CLEC2B	8.15e-12	0.291743	TC4
SELENOT	6.39e-07	0.289024	TC4
CD69	3.73e-16	0.288849	TC4
IL32	6.3e-22	0.283785	TC4
CARD16	4.39e-07	0.280765	TC4
SLC3A2	6.65e-05	0.280576	TC4
SAMD9	2.44e-07	0.28007	TC4
PYHIN1	1.03e-05	0.278723	TC4
SPSB3	0.000106528	0.277529	TC4
RSRP1	2.09e-07	0.274508	TC4
CDK2AP2	2.29e-05	0.273734	TC4
GLO1	0.00030377	0.2733	TC4
YWHAQ	9.83e-07	0.271528	TC4
AP3S1	2.13e-05	0.269581	TC4
PSMB9	8.53e-11	0.268648	TC4
AP002387.2	1.19e-05	0.265634	TC4
HLA-E	5.1e-22	0.26462	TC4
DYNLT3	4.97e-07	0.262031	TC4
MAP1LC3B	7.26e-06	0.261825	TC4
HLA-F	2.72e-06	0.261274	TC4
CITED2	0.000135005	0.260815	TC4
COMMD3	0.000574079	0.259424	TC4
SELENOK	6.92e-07	0.259312	TC4
PPP2R5C	2.29e-08	0.255828	TC4
CD53	4.5e-07	0.2548	TC4
TAX1BP1	2.4e-05	0.254348	TC4
ANXA2R	5.94e-07	0.253152	TC4
FAM107B	5.53e-05	0.251651	TC4
CCR7	0	0.838147	TC5
TSHZ2	0	0.770276	TC5
SELL	0	0.690237	TC5
TCF7	1.67e-262	0.60673	TC5
ADTRP	9.15e-213	0.584306	TC5
MYC	2.13e-242	0.574105	TC5
LDLRAP1	7.52e-177	0.567598	TC5
LEF1	1.06e-226	0.547828	TC5
C6orf48	0	0.54577	TC5
ACTN1	5.27e-132	0.536234	TC5
LINC00861	4.97e-161	0.529879	TC5
SOCS3	8.47e-127	0.514477	TC5
EEF1B2	0	0.484699	TC5
PIK3IP1	1.85e-181	0.467069	TC5
CD55	5.28e-98	0.437637	TC5
BEX3	1.97e-99	0.436035	TC5
SNHG8	7.46e-229	0.42882	TC5
NUCB2	2.35e-88	0.423414	TC5
EIF3E	0	0.415714	TC5
GIMAP7	0	0.41327	TC5
TOMM7	0	0.41039	TC5
FCMR	2.05e-85	0.405536	TC5
GIMAP2	1.62e-86	0.394282	TC5
PRMT2	1.47e-92	0.392651	TC5
GABPB1-AS1	1.07e-81	0.391145	TC5
TMEM204	1.08e-67	0.382559	TC5
LDHB	0	0.378023	TC5
NACA	0	0.361317	TC5
FYB1	1.76e-104	0.359274	TC5
AES	2.95e-138	0.353116	TC5
NAP1L1	3.49e-236	0.350728	TC5
IKZF1	9.72e-89	0.349335	TC5
CCNG1	6.64e-69	0.349112	TC5
NPM1	0	0.338715	TC5
EEF1G	1.89e-66	0.337002	TC5
EPB41L4A-AS1	1.14e-54	0.336195	TC5
FBLN5	1.73e-52	0.332134	TC5
RACK1	0	0.33119	TC5
EIF3L	2.17e-137	0.326543	TC5
MALAT1	0	0.324485	TC5
SNHG7	1.97e-36	0.323716	TC5
PABPC1	2.04e-269	0.323016	TC5
RIPOR2	1.2e-51	0.3214	TC5
FBL	2.98e-66	0.32121	TC5
NOP53	1.93e-238	0.316329	TC5
COX4I1	1.1e-263	0.312005	TC5
SNHG25	1.32e-43	0.310884	TC5
PLAC8	2.18e-57	0.309026	TC5
GIMAP5	2.82e-41	0.307858	TC5
IGLL1	3.31e-47	0.307619	TC5
SARAF	1.01e-241	0.306453	TC5
EEF1A1	0	0.305317	TC5
CRLF3	9.61e-33	0.303805	TC5
TPT1	0	0.299616	TC5
UQCRB	4.39e-251	0.297832	TC5
ZFAS1	5.12e-134	0.297827	TC5
TMEM123	9.34e-91	0.293279	TC5
GIMAP1	2.83e-56	0.293229	TC5
COMMD6	6.6e-143	0.292432	TC5
GYPC	6.15e-81	0.288403	TC5
EIF3H	1.14e-130	0.287658	TC5
STMN1	2.3e-80	0.284288	TC5
RSL1D1	1.12e-73	0.278872	TC5
EIF4B	1.4e-62	0.276734	TC5
MAL	4.06e-60	0.276313	TC5
C1orf56	6.74e-20	0.274575	TC5
PIM1	1.5e-44	0.273395	TC5
FAU	0	0.272615	TC5
PFDN5	4.09e-247	0.272518	TC5
ALKBH7	3.47e-26	0.271281	TC5
FOXP1	2.72e-34	0.271171	TC5
PNISR	1.78e-81	0.270344	TC5
IMPDH2	2.4e-40	0.265033	TC5
CCNI	2.48e-118	0.264464	TC5
SMDT1	4.23e-67	0.264433	TC5
TRAF3IP3	6.2e-51	0.263088	TC5
GLRX	8.61e-31	0.259525	TC5
UXT	1.94e-57	0.255971	TC5
EEF1D	3.72e-229	0.255668	TC5
GIMAP4	2.68e-89	0.255464	TC5
UBA52	2.01e-292	0.251428	TC5
C12orf57	4.84e-44	0.250605	TC5
IL4R	1.93e-149	1.04997	TC6
STAT1	2.66e-286	1.02966	TC6
GBP5	2.14e-159	0.859538	TC6
CCL2	1.28e-177	0.852655	TC6
CXCL10	3.24e-154	0.841337	TC6
GBP2	1.89e-238	0.834388	TC6
GBP1	4.97e-162	0.783699	TC6
CCL8	7.29e-122	0.765526	TC6
LYZ	2.6e-69	0.743093	TC6
ADTRP	2.2e-117	0.740432	TC6
MAL	4.91e-101	0.72157	TC6
GBP4	4.78e-85	0.676808	TC6
HLA-DRA	8.87e-89	0.668614	TC6
TSHZ2	1.32e-102	0.667356	TC6
CISH	8.54e-66	0.649335	TC6
FCER1G	1.42e-55	0.634378	TC6
IRF1	4.83e-99	0.624298	TC6
ERAP2	6.2e-74	0.622063	TC6
IFI44L	2.97e-84	0.605968	TC6
XBP1	1.26e-31	0.601352	TC6
IFIT3	2.9e-76	0.5697	TC6
HAPLN3	4.01e-49	0.51973	TC6
UBE2L6	1.07e-54	0.502963	TC6
GPR155	6.17e-48	0.483215	TC6
AC133644.2	3.32e-38	0.477598	TC6
PARP9	6.48e-40	0.465313	TC6
CYTIP	2.06e-56	0.464241	TC6
PRMT2	1.5e-44	0.45624	TC6
EPSTI1	2.16e-39	0.449769	TC6
ITK	2.89e-32	0.442132	TC6
FHIT	8.1e-34	0.438761	TC6
AC114760.2	7.07e-20	0.422258	TC6
LY96	5.05e-28	0.396982	TC6
MT2A	9.67e-36	0.383694	TC6
CLEC2B	6.19e-33	0.375992	TC6
NDUFV2	8.76e-41	0.375652	TC6
PIM2	6.54e-29	0.373839	TC6
MKRN1	2.49e-20	0.3684	TC6
SOCS1	1.12e-17	0.365687	TC6
TPR	1.74e-11	0.365397	TC6
TRIM22	1.16e-19	0.355099	TC6
CCR7	2.48e-61	0.355031	TC6
CTSS	1.72e-25	0.35451	TC6
BTG1	4.51e-81	0.352874	TC6
PSME1	8.75e-58	0.344532	TC6
NUCB1	6.28e-20	0.340741	TC6
SP110	8.62e-19	0.340709	TC6
STK17B	1.47e-15	0.336099	TC6
ETHE1	3.2e-15	0.333912	TC6
SOCS3	1.85e-33	0.325379	TC6
PLAC8	6.97e-25	0.320156	TC6
HLA-DRB1	4.73e-26	0.318271	TC6
ARID5B	5.23e-15	0.315271	TC6
TNFRSF14	4.46e-15	0.314028	TC6
TAP1	3.43e-31	0.312104	TC6
LINC01550	3.67e-17	0.311925	TC6
BAZ1A	4.18e-15	0.310314	TC6
PSME2	6.62e-40	0.309885	TC6
MTHFD2	3.44e-13	0.303905	TC6
TAPBP	6.59e-22	0.302398	TC6
TYROBP	4.99e-15	0.301401	TC6
HIF1A	9.14e-15	0.297078	TC6
NPC2	5.04e-15	0.292027	TC6
NSMCE1	4.89e-07	0.285675	TC6
VMP1	9.97e-12	0.283849	TC6
TYMP	1.62e-16	0.283704	TC6
PIM1	4.18e-17	0.283512	TC6
ARID5A	2.8e-10	0.282547	TC6
MAT2B	2.56e-13	0.277134	TC6
GIMAP7	1.09e-43	0.276345	TC6
ID2	5.7e-09	0.272439	TC6
MSL3	1e-09	0.272053	TC6
PIK3IP1	3.19e-27	0.271888	TC6
IKZF1	4.9e-19	0.268698	TC6
UBQLN2	7.53e-10	0.268332	TC6
LTA4H	1.65e-09	0.263021	TC6
USP15	2.67e-10	0.262404	TC6
PSMB10	2.59e-09	0.258696	TC6
RBCK1	1.89e-09	0.257179	TC6
SNHG8	3.26e-29	0.256518	TC6
IFI16	5.02e-18	0.254044	TC6
SYNE2	4.26e-17	0.253716	TC6
ANXA2R	9.09e-10	0.252857	TC6
TMSB10	9.47e-98	0.251616	TC6
FTH1	0	1.03055	TC7
PASK	0	0.944818	TC7
ITGB1	1.15e-214	0.64707	TC7
PABPC1	0	0.645953	TC7
NR3C1	4.5e-170	0.637483	TC7
SESN3	7.37e-98	0.517469	TC7
LINC02273	5.55e-117	0.475494	TC7
CYSLTR1	2.52e-84	0.467963	TC7
CREM	2.81e-97	0.451291	TC7
SARAF	7.38e-301	0.442589	TC7
ZFP36L2	1.08e-143	0.420595	TC7
MIAT	1.82e-82	0.411916	TC7
SAMSN1	2.5e-74	0.404246	TC7
FXYD5	4.34e-188	0.375379	TC7
TSC22D3	5.67e-74	0.374763	TC7
KLF2	8.19e-69	0.363916	TC7
NEAT1	5.44e-84	0.355284	TC7
TRADD	6.12e-57	0.354838	TC7
LIMS1	1.99e-37	0.350131	TC7
RARRES3	2.18e-37	0.33953	TC7
IL7R	4.01e-113	0.339394	TC7
C1orf162	1.26e-50	0.33375	TC7
PIK3R1	4.93e-54	0.331808	TC7
FBLN5	2.51e-42	0.32942	TC7
RNASET2	1.2e-66	0.328439	TC7
PPP2R5C	7.76e-58	0.325121	TC7
LEPROTL1	7.56e-93	0.318052	TC7
P2RY8	1.12e-50	0.314834	TC7
GPR171	1.41e-58	0.312759	TC7
SORL1	5.15e-44	0.304229	TC7
CD55	1.83e-52	0.30049	TC7
ZFP36	1.83e-33	0.298032	TC7
GPR183	1.18e-48	0.296231	TC7
CD5	4.52e-34	0.296034	TC7
GLIPR1	4.69e-32	0.284014	TC7
AQP3	6.86e-36	0.281315	TC7
SOCS3	7.2e-45	0.274797	TC7
ICAM2	1.64e-33	0.270676	TC7
BEX3	9.16e-31	0.270418	TC7
CDKN1B	2.07e-33	0.267359	TC7
TRAT1	3.77e-40	0.258309	TC7
MBP	8.87e-29	0.256533	TC7
MHENCR	8.62e-36	0.256209	TC7
ALOX5AP	2.63e-57	0.254264	TC7
EVI2A	2.02e-39	0.251896	TC7
IFIT3	0	1.42175	TC8
ISG15	0	1.28221	TC8
IFI44L	0	1.20096	TC8
MX1	0	1.18176	TC8
IFI6	3.38e-281	1.15424	TC8
IFIT1	0	1.13817	TC8
OAS1	1.04e-232	0.880658	TC8
RSAD2	1.39e-248	0.842663	TC8
IRF7	1.74e-177	0.832454	TC8
LY6E	3.64e-226	0.825803	TC8
STAT1	2.59e-188	0.825311	TC8
HERC5	2.08e-198	0.81817	TC8
EIF2AK2	2.73e-157	0.795687	TC8
MX2	6.25e-168	0.787784	TC8
EPSTI1	3.02e-145	0.763537	TC8
CMPK2	3.77e-254	0.761107	TC8
ISG20	6.64e-171	0.758068	TC8
IFI44	2.46e-174	0.739501	TC8
XAF1	1.51e-154	0.727052	TC8
MT2A	8.62e-107	0.700725	TC8
PARP9	3.99e-122	0.680264	TC8
IFITM1	1.16e-103	0.656172	TC8
SAMD9L	1e-109	0.65195	TC8
GBP1	7.01e-101	0.634847	TC8
TNFSF10	7.8e-60	0.566744	TC8
SP100	1.12e-89	0.562413	TC8
IFI16	2.23e-103	0.555224	TC8
TRIM22	6.3e-66	0.553525	TC8
PLSCR1	1.77e-70	0.552487	TC8
SAMD9	1.57e-61	0.524372	TC8
IFI35	5.61e-59	0.511054	TC8
SAT1	5.24e-76	0.50681	TC8
UBE2L6	4.76e-67	0.503703	TC8
LYZ	2.35e-27	0.499711	TC8
NMI	3.96e-53	0.482822	TC8
NT5C3A	3.9e-40	0.47325	TC8
SP110	1.96e-54	0.464593	TC8
CXCL10	8.91e-48	0.451744	TC8
GBP2	3.17e-71	0.451587	TC8
CCL8	5.88e-41	0.450099	TC8
CCL2	7.49e-53	0.447659	TC8
PHF11	6.17e-44	0.441866	TC8
GPR171	2.57e-25	0.440917	TC8
RNF213	7.54e-49	0.436894	TC8
ARID5A	2.98e-38	0.435726	TC8
PPM1K	5.21e-38	0.415662	TC8
TYMP	4.59e-42	0.399279	TC8
GBP4	2.34e-33	0.388471	TC8
C19orf66	6.22e-35	0.385937	TC8
IL4R	4.02e-24	0.382908	TC8
TAP1	1.72e-41	0.363156	TC8
SMCHD1	7.62e-30	0.360845	TC8
SLFN5	5.14e-28	0.359663	TC8
PSMB9	9.83e-50	0.35829	TC8
ERAP2	2.63e-23	0.354256	TC8
FCER1G	5.96e-23	0.35381	TC8
BST2	7.7e-31	0.352735	TC8
RBCK1	2.9e-25	0.351763	TC8
GPR155	1.36e-28	0.343602	TC8
HLA-DRA	8.07e-20	0.339258	TC8
LY96	4.72e-26	0.338124	TC8
LAP3	1.73e-25	0.335206	TC8
HAPLN3	2.96e-27	0.330976	TC8
SOCS3	4.17e-35	0.322275	TC8
IRF9	2.18e-26	0.318063	TC8
IRF1	4.12e-26	0.314074	TC8
S100A11	7.12e-32	0.313972	TC8
NUB1	4.45e-21	0.308829	TC8
DRAP1	1.1e-26	0.302274	TC8
CHMP5	1.1e-17	0.30004	TC8
GSTK1	3.28e-29	0.300001	TC8
ADAR	6.01e-23	0.299295	TC8
PABPC1	2.47e-45	0.298698	TC8
CD164	1.05e-27	0.292208	TC8
TRADD	1.48e-18	0.278712	TC8
PDCD4	2.19e-14	0.269995	TC8
DYNLT1	6.3e-17	0.269064	TC8
PIM2	3.59e-21	0.268995	TC8
MAL	5.5e-20	0.267539	TC8
ANXA1	2.14e-24	0.266168	TC8
ARID5B	3.34e-15	0.257091	TC8
NUCB1	6.41e-14	0.25128	TC8
ETHE1	9.15e-13	0.250479	TC8
KLRB1	0	1.30809	TC9
LYAR	0	1.19278	TC9
IL7R	0	0.995288	TC9
HOPX	8.63e-196	0.832568	TC9
LGALS3	2.49e-178	0.832369	TC9
S100A4	2.31e-175	0.732826	TC9
RGS2	6.34e-116	0.724989	TC9
CXCR4	3.13e-158	0.674806	TC9
FTH1	5.32e-114	0.657707	TC9
CCL5	1.8e-199	0.622281	TC9
GZMK	1.64e-124	0.614447	TC9
TIMP1	1.08e-62	0.609202	TC9
MYO1F	2.15e-109	0.587615	TC9
S100A10	3.8e-136	0.549843	TC9
ZFP36L2	1.11e-138	0.547231	TC9
S100A11	1.98e-128	0.546808	TC9
ANXA1	2.25e-145	0.54003	TC9
ANXA2	1.29e-83	0.535107	TC9
JAML	6.08e-67	0.52377	TC9
CLDND1	4.64e-39	0.466216	TC9
GPR183	4.32e-70	0.454029	TC9
FKBP11	4.48e-38	0.418118	TC9
CYBA	1.19e-104	0.417606	TC9
RORA	2.49e-46	0.411879	TC9
S100A6	2.66e-106	0.411357	TC9
CD52	3.71e-109	0.390327	TC9
GPR65	2.81e-33	0.389962	TC9
LINC01871	8.85e-31	0.384444	TC9
TSC22D3	1.24e-39	0.378268	TC9
FYN	5.38e-39	0.375731	TC9
AQP3	1.38e-31	0.374749	TC9
PBXIP1	5.41e-36	0.367029	TC9
PIK3R1	1.3e-20	0.359258	TC9
EML4	1.49e-26	0.350871	TC9
ALOX5AP	1.66e-41	0.339425	TC9
ODF2L	6.05e-27	0.327372	TC9
EVI2B	4.74e-40	0.322421	TC9
CD99	8.43e-38	0.319867	TC9
GZMA	1.35e-44	0.310077	TC9
P2RY8	7.13e-19	0.309177	TC9
SAMSN1	2.56e-26	0.305946	TC9
TC2N	1.64e-24	0.305941	TC9
KLF6	2.2e-27	0.303803	TC9
CD2	1.29e-48	0.298854	TC9
IL10RA	4.26e-20	0.296578	TC9
CRIP1	4.17e-21	0.293309	TC9
IL32	8.83e-62	0.288783	TC9
DHRS7	9.43e-21	0.280668	TC9
RCSD1	3.66e-14	0.276474	TC9
TAGLN2	7.57e-26	0.27645	TC9
PDCD4	2.43e-21	0.275436	TC9
S1PR4	4.98e-17	0.274949	TC9
EMP3	2.89e-45	0.274132	TC9
TRADD	2.25e-16	0.272748	TC9
ANXA5	4.62e-13	0.261274	TC9
PLP2	3.01e-24	0.260814	TC9
NEAT1	4.9e-26	0.258605	TC9
TTC39C	2.16e-12	0.258319	TC9
CAST	4.27e-09	0.258266	TC9
VIM	6.16e-27	0.256509	TC9
LIMS1	1.41e-11	0.251963	TC9
TNFRSF4	2.07e-285	1.47471	TC10
RGS1	1.56e-110	1.35704	TC10
TNFRSF18	6.41e-244	1.19859	TC10
LGALS1	6.73e-102	1.17058	TC10
S100A4	1.65e-81	1.05112	TC10
IL32	1.31e-152	1.04909	TC10
CD69	4.88e-85	0.997563	TC10
BHLHE40	2.38e-206	0.968905	TC10
TPM4	8.81e-174	0.940657	TC10
CLIC1	3.16e-164	0.912903	TC10
LTB	3.33e-78	0.896048	TC10
LTA	7.06e-93	0.888088	TC10
TYMP	6.22e-101	0.864372	TC10
TNFSF10	1.02e-72	0.857895	TC10
S100A11	1.56e-141	0.850919	TC10
DDIT4	5.94e-114	0.84277	TC10
ANXA2	1.65e-128	0.84229	TC10
IL4I1	1.89e-207	0.841558	TC10
ACTB	9.25e-203	0.840392	TC10
CISH	1.05e-148	0.80904	TC10
GBP1	2.1e-91	0.802943	TC10
PSME2	8.2e-119	0.78915	TC10
SOCS1	1.17e-111	0.776154	TC10
CD40LG	2.77e-74	0.765089	TC10
GPR171	2.13e-78	0.753348	TC10
RGS16	5.79e-160	0.750104	TC10
TAP1	3.17e-103	0.749497	TC10
NDFIP2	9.32e-162	0.743918	TC10
ACTG1	1.05e-141	0.737769	TC10
PKM	1.12e-74	0.726179	TC10
LINC01943	2.89e-90	0.719358	TC10
STAT1	3.89e-81	0.698259	TC10
ID2	3.02e-50	0.689059	TC10
CTSL	3.02e-52	0.677665	TC10
GBP4	1.84e-70	0.675176	TC10
PFN1	1.47e-150	0.672413	TC10
NFKBIA	1.54e-45	0.653587	TC10
APOBEC3G	2.74e-90	0.642427	TC10
CD2	1.32e-64	0.641528	TC10
ENO1	7.22e-101	0.628848	TC10
TXN	6.15e-82	0.628205	TC10
IL2RB	3.05e-105	0.626641	TC10
ADAM19	4.95e-226	0.619472	TC10
ALOX5AP	4.62e-62	0.615351	TC10
GBP5	7.6e-66	0.614496	TC10
SH2D2A	5.94e-78	0.614024	TC10
SEC61B	2.49e-74	0.612816	TC10
CKLF	2.3e-67	0.610413	TC10
CAPG	2.97e-88	0.606127	TC10
MYL6	4.64e-116	0.594417	TC10
GAPDH	1.14e-91	0.593749	TC10
CD63	2.08e-65	0.589608	TC10
IFI35	1.52e-74	0.589229	TC10
ARPC1B	1.28e-77	0.58597	TC10
IL2RA	9.53e-107	0.582536	TC10
CALR	1.65e-56	0.572183	TC10
S100A6	7.74e-77	0.569288	TC10
PTPN7	1.3e-64	0.564632	TC10
VIM	2.25e-64	0.562935	TC10
LMNA	1.61e-74	0.555918	TC10
CORO1A	4.84e-73	0.550761	TC10
HSPA5	3.56e-50	0.548746	TC10
FKBP2	8.08e-70	0.54667	TC10
TNFSF13B	2.04e-57	0.546012	TC10
IRF1	3.68e-50	0.544052	TC10
CFL1	4.29e-120	0.539038	TC10
BST2	1.72e-59	0.534792	TC10
RBPJ	4.97e-46	0.532806	TC10
IFIT3	4.32e-45	0.528859	TC10
PPIB	5.66e-60	0.528701	TC10
PTGER2	1.59e-54	0.524553	TC10
CTSH	4.12e-83	0.522685	TC10
IFI6	1.93e-37	0.521955	TC10
TMSB10	4.76e-104	0.51895	TC10
SEC61G	1.56e-56	0.518289	TC10
WARS	9.95e-66	0.51252	TC10
MANF	6.23e-57	0.507024	TC10
TIMP1	1.48e-49	0.502258	TC10
BATF	4.55e-50	0.487444	TC10
LY6E	3.61e-47	0.486403	TC10
PHLDA1	2.66e-73	0.480535	TC10
PSMB3	1.15e-54	0.475326	TC10
POLR2L	1.89e-50	0.473239	TC10
PDIA6	2.77e-53	0.473028	TC10
TPM3	2.1e-53	0.468499	TC10
CXCR3	1.25e-45	0.468014	TC10
HOPX	1.32e-44	0.463301	TC10
IFITM2	1.89e-44	0.461349	TC10
CYTOR	1.74e-45	0.459639	TC10
COX17	2.09e-51	0.459007	TC10
MYL12A	1.23e-64	0.458757	TC10
DNAJA1	1.94e-54	0.458399	TC10
ACTR3	2.02e-47	0.45782	TC10
CISD3	1.91e-64	0.453107	TC10
PRELID1	3.1e-48	0.452127	TC10
ISG15	1.11e-33	0.452073	TC10
PGK1	2.51e-47	0.451229	TC10
PGAM1	7.98e-42	0.451132	TC10
PSMB9	9.43e-50	0.447758	TC10
CORO1B	3.13e-28	0.447573	TC10
SH3BGRL3	1.26e-62	0.447395	TC10
TUBB4B	3.77e-48	0.447365	TC10
IL2RG	1.76e-48	0.444711	TC10
SAMSN1	3.86e-36	0.443398	TC10
KLF6	1.99e-40	0.442488	TC10
PSME1	3.47e-57	0.440951	TC10
SDF2L1	9.49e-47	0.440918	TC10
DOK2	3.18e-49	0.439993	TC10
SRGN	4.36e-41	0.438163	TC10
DPP4	1.01e-61	0.437565	TC10
HSPA8	1.27e-42	0.436419	TC10
SLC16A3	2.94e-69	0.435794	TC10
TUBA1B	3.38e-38	0.435656	TC10
CCND2	1.18e-47	0.432943	TC10
MYDGF	2.49e-46	0.432761	TC10
STIP1	7.31e-54	0.430659	TC10
SNRPG	6.92e-49	0.430288	TC10
GZMA	1.81e-13	0.428384	TC10
ARF6	6.91e-47	0.427771	TC10
MVP	2.73e-47	0.426464	TC10
RAC2	7.14e-48	0.426122	TC10
RBM8A	2.98e-40	0.424596	TC10
EIF5A	1.29e-39	0.424386	TC10
FERMT3	1.52e-51	0.420516	TC10
OSTF1	5.33e-45	0.419491	TC10
LDHA	3e-45	0.418223	TC10
EHD4	4.2e-53	0.415799	TC10
SPPL2A	1.04e-54	0.415614	TC10
FAS	1.49e-58	0.415437	TC10
CRELD2	5.95e-65	0.414012	TC10
PDIA3	6.96e-41	0.41239	TC10
SLAMF1	5.68e-61	0.412342	TC10
DDX39A	8.06e-47	0.411679	TC10
IER2	1.44e-25	0.411233	TC10
CTSW	1.56e-07	0.40848	TC10
LCP1	2.21e-34	0.408302	TC10
TNFRSF25	1.03e-42	0.408261	TC10
APOBEC3C	6.31e-43	0.400452	TC10
BZW1	1.2e-34	0.400182	TC10
TNFRSF1B	9.91e-53	0.398052	TC10
PSMB6	1.03e-43	0.396001	TC10
SEC11C	8.98e-41	0.394952	TC10
POMP	1.48e-36	0.391748	TC10
TMEM173	3.7e-38	0.391464	TC10
SAT1	6.24e-11	0.39096	TC10
ARHGDIA	7.34e-36	0.389873	TC10
IFI44	3.44e-41	0.386852	TC10
REEP5	3.91e-43	0.386193	TC10
PRDX4	1.67e-42	0.385625	TC10
SURF4	1.71e-39	0.385504	TC10
GUK1	2.95e-39	0.385326	TC10
CAP1	7.03e-35	0.383579	TC10
LGALS3	3.33e-40	0.382309	TC10
CREM	7.01e-41	0.382169	TC10
PSMB8	1.87e-34	0.38203	TC10
CDK2AP2	4.07e-34	0.381395	TC10
DYNLL1	1.08e-36	0.38125	TC10
TXNDC17	8.71e-48	0.380012	TC10
PHPT1	5.46e-42	0.3795	TC10
STK17B	9.41e-34	0.378959	TC10
SQOR	1.96e-46	0.378733	TC10
C4orf48	3.72e-44	0.37549	TC10
SNX10	1.43e-55	0.374723	TC10
COTL1	5.43e-29	0.374622	TC10
TUBB	8.5e-33	0.371496	TC10
P4HB	1.92e-37	0.371419	TC10
NME1	1.18e-39	0.371111	TC10
PRNP	3.09e-37	0.37023	TC10
SAMD9L	1.17e-44	0.369667	TC10
MYO1G	1.07e-48	0.369328	TC10
MAPKAPK3	1.94e-49	0.368258	TC10
ROMO1	1.11e-36	0.368054	TC10
ANXA6	2.71e-34	0.367502	TC10
ANXA1	2.63e-30	0.36744	TC10
TMED9	4.5e-34	0.366402	TC10
SELENOS	4.89e-40	0.366099	TC10
EPSTI1	1.42e-43	0.36382	TC10
HAPLN3	1.67e-31	0.363682	TC10
COX20	1.76e-38	0.362802	TC10
FKBP1A	8.7e-35	0.361905	TC10
YWHAH	4.74e-50	0.361518	TC10
RBM3	3.36e-31	0.359158	TC10
SIT1	9.62e-29	0.358697	TC10
HSP90AB1	4.73e-29	0.358611	TC10
KLRB1	5.39e-47	0.358442	TC10
TGFB1	4.28e-33	0.35749	TC10
XBP1	4.03e-35	0.356748	TC10
PPP1CA	2.59e-32	0.35645	TC10
CDC37	1.89e-33	0.355591	TC10
CD82	3.77e-43	0.355293	TC10
GLIPR2	1.33e-44	0.355286	TC10
HCST	3.92e-27	0.355128	TC10
ARPC2	2.26e-48	0.354594	TC10
JPT1	1.21e-45	0.354554	TC10
LCP2	1.05e-39	0.3544	TC10
HSP90AA1	4.25e-37	0.353098	TC10
PSMA7	9.71e-34	0.352317	TC10
LAP3	2.04e-34	0.351155	TC10
ACTN4	9.09e-47	0.350969	TC10
CMTM6	7.75e-34	0.350739	TC10
DNAJB11	2.66e-47	0.348155	TC10
PSMA5	5.43e-30	0.346416	TC10
FAM96B	1.64e-30	0.346157	TC10
FCER1G	3.91e-13	0.345471	TC10
VDAC1	2.14e-33	0.345469	TC10
RUNX3	2.77e-33	0.344682	TC10
NDUFB2	2.4e-29	0.343096	TC10
SPCS3	1.12e-37	0.342481	TC10
DDX21	3.87e-32	0.342053	TC10
VAMP8	5.5e-29	0.340054	TC10
CTSB	3.96e-30	0.338162	TC10
CD3D	1.25e-33	0.337521	TC10
C9orf16	3.31e-22	0.335894	TC10
RNF19A	6.54e-34	0.335601	TC10
TPI1	3.13e-25	0.334969	TC10
PMVK	7.91e-43	0.334921	TC10
CD58	5.65e-49	0.331953	TC10
TAPBP	1.91e-27	0.331333	TC10
AC016831.5	1.7e-25	0.329779	TC10
NOP10	1.2e-27	0.329652	TC10
CHMP2A	1.62e-33	0.329409	TC10
RANBP1	1.53e-25	0.329353	TC10
GSTO1	5.49e-30	0.328711	TC10
CHCHD2	3.19e-33	0.327578	TC10
HSP90B1	5.2e-28	0.327225	TC10
LUZP1	4.09e-37	0.326015	TC10
ISG20	1.59e-15	0.324738	TC10
MX1	2.91e-19	0.324188	TC10
SRSF3	2.92e-27	0.322988	TC10
UBE2L6	6.82e-27	0.322228	TC10
CCT6A	2.63e-30	0.321699	TC10
TMED10	7.78e-30	0.319633	TC10
IL27RA	4.3e-33	0.318481	TC10
RASAL3	6.13e-30	0.317442	TC10
FKBP11	7.47e-26	0.316861	TC10
SELENOT	9.94e-28	0.316126	TC10
CCDC107	1.12e-30	0.316024	TC10
GNG5	2.48e-28	0.31539	TC10
SFPQ	1.13e-36	0.31426	TC10
DBI	3.34e-25	0.313356	TC10
CYBA	5.3e-30	0.312599	TC10
TANK	1.28e-29	0.311868	TC10
GSDMD	4.13e-31	0.311756	TC10
ARPC5L	6.91e-28	0.311704	TC10
VASP	8.76e-28	0.311352	TC10
PARK7	1.51e-23	0.311242	TC10
ATOX1	3.39e-32	0.310792	TC10
NHP2	1.87e-24	0.309165	TC10
MYL12B	7.48e-34	0.308961	TC10
PSMA2	2.13e-27	0.308933	TC10
PSMC4	1.77e-39	0.308517	TC10
CTSA	1.09e-24	0.30697	TC10
RNF213	1.36e-23	0.306162	TC10
RAB5IF	7.71e-30	0.305479	TC10
PSMD14	4.13e-40	0.304976	TC10
APOL6	3.18e-30	0.304837	TC10
PSMA3	7.81e-25	0.303864	TC10
SPOCK2	1.19e-25	0.303846	TC10
LINC01871	1.33e-18	0.303707	TC10
TUBA1C	4.94e-40	0.303329	TC10
CALM1	1.85e-30	0.302589	TC10
TMED2	3.31e-23	0.301907	TC10
ILK	1e-34	0.301419	TC10
PSMD8	2.19e-24	0.301056	TC10
CFLAR	7.98e-20	0.299348	TC10
CASP4	4.94e-28	0.298456	TC10
PLP2	6.08e-24	0.298137	TC10
BOLA3	1.05e-36	0.298063	TC10
HSPE1	4.5e-26	0.296634	TC10
ITGB1BP1	2.77e-31	0.296599	TC10
RELB	2.94e-27	0.296252	TC10
TUBA4A	7.42e-16	0.296107	TC10
MIF	3.96e-24	0.295651	TC10
RER1	5.1e-32	0.295107	TC10
PSMD2	1.58e-31	0.293674	TC10
ORMDL2	8.24e-29	0.293665	TC10
PSMB2	1.58e-26	0.293227	TC10
AC004687.1	1.19e-20	0.29256	TC10
MSN	2.53e-23	0.290418	TC10
IFITM1	8.6e-18	0.2897	TC10
HERPUD1	1.14e-23	0.289692	TC10
CD96	2.92e-28	0.289156	TC10
NMI	4.36e-30	0.288998	TC10
HNRNPM	3.13e-24	0.288582	TC10
OAS1	1.52e-23	0.288022	TC10
PHF11	4.4e-24	0.287117	TC10
PSMA1	6.85e-21	0.286161	TC10
SRI	6.15e-22	0.285772	TC10
TNIP2	4.81e-30	0.285083	TC10
UBB	1.94e-28	0.284012	TC10
PSMA4	6.36e-22	0.283715	TC10
SDF4	1.2e-27	0.283555	TC10
PSMB10	9.29e-32	0.283284	TC10
CD74	9.38e-23	0.282332	TC10
EIF5B	3.52e-23	0.281763	TC10
ATP5MC1	1.52e-22	0.280307	TC10
CYCS	2.45e-28	0.279632	TC10
PPP1R18	1.81e-25	0.279063	TC10
RGS19	1.3e-31	0.279018	TC10
KDSR	8.57e-28	0.278989	TC10
C19orf70	5.66e-24	0.278631	TC10
ADRM1	3.09e-28	0.277941	TC10
MTHFD2	4.08e-26	0.277652	TC10
COX7B	7.4e-25	0.277291	TC10
DRAP1	2.71e-24	0.277061	TC10
TWF2	1.34e-29	0.27688	TC10
ARPC3	1.5e-28	0.276664	TC10
VCP	2.92e-24	0.276552	TC10
OASL	6.05e-33	0.276529	TC10
TBCB	3.84e-24	0.276445	TC10
BIRC3	4.08e-21	0.275276	TC10
CAPZA1	1.14e-20	0.275026	TC10
CAPN2	2.58e-26	0.275015	TC10
CBFB	2e-28	0.27448	TC10
PARP9	4.52e-31	0.273767	TC10
CTSC	4.89e-25	0.273359	TC10
PPP4C	7.35e-22	0.27294	TC10
S100A10	1.84e-25	0.272769	TC10
CXCL10	4.66e-20	0.272491	TC10
FLT3LG	4.42e-29	0.271567	TC10
PPP1R14B	4.48e-36	0.271195	TC10
SSR3	1.32e-28	0.271045	TC10
CCT5	1.38e-24	0.271028	TC10
STOM	2.92e-27	0.270007	TC10
NDUFB7	3.73e-24	0.26926	TC10
UBL5	7.44e-22	0.268992	TC10
ABRACL	5.39e-18	0.268282	TC10
FUBP1	3.12e-32	0.267694	TC10
TLN1	1.66e-32	0.267555	TC10
RPN1	3.99e-26	0.267341	TC10
ITGB7	1.09e-21	0.266964	TC10
XAF1	1.64e-21	0.266266	TC10
CCDC167	8.7e-27	0.265221	TC10
NDUFS6	5.37e-24	0.264661	TC10
RAN	6.76e-22	0.263815	TC10
COX8A	1.04e-22	0.26307	TC10
PDIA4	2.6e-25	0.262934	TC10
EIF6	1.79e-24	0.262158	TC10
WDR1	1.99e-21	0.261032	TC10
GPR65	2.88e-30	0.260652	TC10
PRDX1	1.51e-19	0.259655	TC10
SUB1	3.57e-23	0.259044	TC10
TAP2	2.59e-30	0.258753	TC10
ELOC	3.91e-22	0.257856	TC10
COPB1	1.27e-28	0.257691	TC10
SPCS2	5.12e-21	0.25758	TC10
CD47	2.13e-21	0.25658	TC10
TMSB4X	8.25e-54	0.256539	TC10
RPN2	4.98e-20	0.255154	TC10
CD99	6.94e-22	0.255081	TC10
COX6A1	1.33e-19	0.255027	TC10
PLSCR1	3.54e-20	0.251522	TC10
TMEM167A	1.7e-28	0.251236	TC10
IDI1	6.19e-19	0.25042	TC10
ZNF593	1.45e-32	0.250401	TC10
S100A4	1.99e-97	1.48173	TC11
LGALS1	3.26e-74	1.39565	TC11
ITGB1	4.73e-97	1.13801	TC11
HLA-DRB1	1.78e-80	1.09946	TC11
ALOX5AP	1.66e-91	1.08642	TC11
LGALS3	1.39e-64	1.05716	TC11
ANXA2	1.01e-82	1.04742	TC11
HLA-DPA1	7.83e-74	0.993759	TC11
HLA-DPB1	2.9e-69	0.951342	TC11
S100A6	1.57e-75	0.908486	TC11
IL32	1.53e-68	0.900706	TC11
CD52	1.69e-87	0.845548	TC11
MYO1G	2.68e-59	0.822892	TC11
LMNA	5.64e-84	0.792234	TC11
HLA-DQB1	4e-64	0.775064	TC11
COTL1	1.85e-53	0.772929	TC11
LPAR6	7.15e-39	0.74225	TC11
CRIP1	1.58e-42	0.738324	TC11
ANXA5	6.51e-40	0.73775	TC11
MYO1F	7.27e-49	0.736057	TC11
FUT7	2.51e-116	0.729067	TC11
S100A10	2.61e-45	0.724444	TC11
RCBTB2	3.99e-38	0.722937	TC11
CAPG	4.22e-37	0.715904	TC11
CD74	8.49e-33	0.682692	TC11
DOK2	3.84e-30	0.670971	TC11
GLIPR1	6.07e-28	0.640945	TC11
CLIC1	1.27e-41	0.635359	TC11
CD99	3.62e-39	0.631249	TC11
CYBA	4.42e-47	0.612271	TC11
LMO4	2.03e-39	0.610189	TC11
S100A11	1.31e-34	0.608937	TC11
CAPN2	7.65e-28	0.608129	TC11
SMC4	5.4e-27	0.605198	TC11
RARRES3	1.3e-19	0.595913	TC11
YWHAB	3.78e-32	0.588562	TC11
FAM129A	1.58e-36	0.587573	TC11
LSP1	4.67e-27	0.587371	TC11
CLDND1	2.81e-19	0.582464	TC11
HLA-DRA	8.61e-20	0.575275	TC11
CSGALNACT1	1.14e-29	0.571062	TC11
EMB	5.26e-24	0.56527	TC11
GPR171	5.26e-29	0.539759	TC11
MIAT	7.31e-23	0.536843	TC11
TRADD	1.07e-20	0.534581	TC11
DYNLL1	2.04e-18	0.531263	TC11
GSTK1	1.43e-22	0.521777	TC11
SH3BGRL3	1.1e-43	0.517615	TC11
TIMP1	2.44e-12	0.513592	TC11
FLNA	5.43e-21	0.507355	TC11
ACTN4	1.5e-22	0.5045	TC11
TPM4	1.57e-13	0.502504	TC11
EMP3	8.59e-32	0.499239	TC11
CCDC167	5.08e-18	0.491499	TC11
TXN	3.22e-22	0.488281	TC11
C1orf162	7.54e-14	0.486972	TC11
PLP2	1.97e-19	0.481483	TC11
PFN1	9.84e-46	0.478095	TC11
CD82	5.3e-22	0.469011	TC11
TMEM173	1.67e-18	0.461788	TC11
NR3C1	1.54e-17	0.457109	TC11
IQGAP2	5.21e-14	0.457103	TC11
ANXA1	2.49e-22	0.453705	TC11
SIT1	9.94e-17	0.451745	TC11
CORO1B	1.39e-12	0.447069	TC11
FAM45A	7.75e-16	0.445611	TC11
SLC9A3R1	1.46e-18	0.441938	TC11
JPT1	8.58e-15	0.431008	TC11
PPP1CA	4.53e-16	0.426015	TC11
CD63	2.46e-14	0.424887	TC11
IL10RA	1.58e-14	0.424373	TC11
ANXA6	1.98e-13	0.423065	TC11
ATP2B1	6.48e-18	0.422468	TC11
MYL6	2.16e-30	0.414494	TC11
VIM	9.56e-20	0.413909	TC11
AHNAK	6.03e-19	0.413547	TC11
SEC11C	7.17e-13	0.411661	TC11
CYTOR	6.6e-12	0.407347	TC11
ICAM3	2.73e-13	0.404443	TC11
CD5	1.85e-10	0.40221	TC11
ARPC1B	3.11e-16	0.401027	TC11
CORO1A	1.85e-17	0.398201	TC11
TGFB1	3.11e-13	0.394246	TC11
PAG1	9.48e-12	0.393994	TC11
AQP3	1.38e-07	0.390995	TC11
HCST	2.2e-14	0.390704	TC11
TUBA4A	1.83e-13	0.384242	TC11
SYTL1	2.65e-13	0.379396	TC11
CD47	4.48e-14	0.378711	TC11
PPIB	1.41e-12	0.375882	TC11
JAML	3.08e-13	0.375816	TC11
CD40LG	8.5e-17	0.374598	TC11
ITGB7	5.75e-13	0.367863	TC11
REEP5	2.22e-11	0.362612	TC11
TNFSF10	9.81e-13	0.360949	TC11
BLOC1S1	2.51e-09	0.36057	TC11
ZFP36L2	4.68e-16	0.359302	TC11
CKLF	1.48e-08	0.355587	TC11
TSPO	1.1e-12	0.352203	TC11
EID1	2.23e-09	0.350742	TC11
IER2	2.54e-10	0.349874	TC11
2019-09-09	2.87e-11	0.347427	TC11
LCP1	7.83e-11	0.346806	TC11
IFITM2	4.98e-11	0.344835	TC11
ZYX	1.49e-07	0.338177	TC11
SAMSN1	4.19e-10	0.337449	TC11
EML4	2.22e-10	0.337042	TC11
ARPC3	1.25e-14	0.336967	TC11
ARL4C	4.61e-09	0.336687	TC11
PPP2R5C	9.98e-06	0.334539	TC11
OPTN	7.97e-11	0.333916	TC11
MYH9	2.41e-08	0.332773	TC11
HMOX2	4.11e-10	0.332429	TC11
MYL12A	1.78e-17	0.331962	TC11
YWHAQ	1.12e-09	0.330075	TC11
GATA3	3.33e-08	0.330032	TC11
CAPN1	6.43e-10	0.327114	TC11
ARHGAP15	2.93e-09	0.32704	TC11
DDIT4	3.6e-10	0.326502	TC11
HLA-A	2.22e-44	0.326426	TC11
CAPZB	2.7e-10	0.326149	TC11
HERPUD1	4.9e-10	0.322437	TC11
ARF5	2.06e-07	0.321584	TC11
ACTG1	6.29e-13	0.320285	TC11
DSTN	4.72e-09	0.319446	TC11
ITGB2	1.03e-09	0.318259	TC11
MBP	6.27e-10	0.317366	TC11
CNN2	5.37e-08	0.314494	TC11
PDLIM2	2.58e-09	0.313258	TC11
ACTB	2.01e-20	0.310487	TC11
TBCB	1.33e-09	0.309775	TC11
PARP1	9.49e-09	0.30903	TC11
SEC61B	1.75e-09	0.306746	TC11
CFL1	2.23e-17	0.306471	TC11
ARHGDIB	5.87e-17	0.302977	TC11
TNFRSF1B	6.21e-09	0.30115	TC11
PFKL	1.61e-07	0.298319	TC11
CTSC	3.45e-07	0.297633	TC11
IDH2	1.5e-08	0.297575	TC11
SPOCK2	8.52e-08	0.297335	TC11
SSR3	1.89e-07	0.294789	TC11
OSTF1	2.02e-07	0.29437	TC11
LINC02273	1.01e-07	0.292537	TC11
TMSB10	1.03e-20	0.292184	TC11
RILPL2	3.5e-06	0.292164	TC11
CTSA	0.000111274	0.292111	TC11
CITED2	5.29e-08	0.291531	TC11
ISG15	0.00024766	0.290908	TC11
MFSD10	1.94e-08	0.290863	TC11
TRAT1	5.92e-08	0.290146	TC11
ARPC2	9.12e-15	0.289663	TC11
TBC1D10C	5.53e-07	0.289652	TC11
SORL1	2.24e-07	0.286271	TC11
SPN	1.86e-05	0.285078	TC11
LTB	4.6e-08	0.28373	TC11
COPE	4.33e-08	0.282058	TC11
AC004687.1	1.91e-07	0.280749	TC11
CDC25B	5.13e-09	0.280024	TC11
SCP2	7.73e-08	0.278944	TC11
P2RY8	4.9e-09	0.278698	TC11
CD2	9.73e-11	0.277575	TC11
IL2RG	4.73e-09	0.274979	TC11
RUVBL1	1.05e-07	0.270578	TC11
LIMS1	6.01e-07	0.270364	TC11
SRGN	1.32e-10	0.270048	TC11
SEC11A	7.02e-05	0.269952	TC11
RHOF	1.18e-05	0.268319	TC11
TWF2	1.07e-05	0.268131	TC11
SNX20	1.63e-06	0.267459	TC11
GLUL	8.44e-05	0.266449	TC11
GRAP2	1.13e-06	0.266245	TC11
VOPP1	1e-07	0.266237	TC11
NDUFB7	1.67e-06	0.266224	TC11
WAS	1.25e-06	0.264736	TC11
DEGS1	2.65e-06	0.263274	TC11
SHKBP1	1.31e-06	0.263209	TC11
NDUFB9	2.46e-07	0.26196	TC11
NUDT5	7.06e-05	0.261826	TC11
RABAC1	2.5e-06	0.261111	TC11
C4orf48	3.29e-07	0.260925	TC11
GNAI2	5.16e-07	0.26048	TC11
PCSK7	3.53e-06	0.260463	TC11
TAGLN2	7.88e-08	0.260222	TC11
ELOVL5	4.31e-08	0.260176	TC11
PDIA6	9.92e-07	0.258799	TC11
PYCARD	2.98e-06	0.258396	TC11
NAAA	4.37e-06	0.256252	TC11
BIN2	4.5e-06	0.256225	TC11
S1PR4	2.71e-06	0.256126	TC11
GPR65	1.07e-07	0.255289	TC11
ADSL	5.18e-07	0.254872	TC11
CCDC107	3.59e-06	0.254594	TC11
SUSD3	2.38e-07	0.25421	TC11
SH3BP1	1.11e-07	0.253758	TC11
TMSB4X	1.04e-37	0.253178	TC11
MAD1L1	1.21e-06	0.252107	TC11
BSG	1.37e-05	0.25055	TC11
SPCS2	6.6e-07	0.250441	TC11
ABRACL	3.02e-06	0.250203	TC11
IL2RA	0	2.38177	TC12
TNFRSF4	1.82e-173	1.88594	TC12
FOXP3	0	1.61108	TC12
TIGIT	0	1.58647	TC12
RTKN2	0	1.47362	TC12
RGS1	1.88e-131	1.42319	TC12
TNFRSF18	1.11e-188	1.39089	TC12
LINC01943	5.29e-221	1.22582	TC12
LGALS3	3.31e-136	1.15617	TC12
HPGD	2.68e-294	1.11321	TC12
TNFRSF1B	2.03e-184	1.1094	TC12
CMTM6	6.78e-137	1.07283	TC12
IL32	1.28e-171	1.00451	TC12
HLA-DRB1	5.87e-115	0.996898	TC12
CISH	1.48e-209	0.958689	TC12
AC133644.2	5.01e-110	0.92489	TC12
CTLA4	4.67e-212	0.914188	TC12
ISG15	5.86e-33	0.905296	TC12
S100A4	2.06e-90	0.882037	TC12
LMNA	2.45e-164	0.853634	TC12
BATF	3.44e-80	0.84111	TC12
IFI6	1.02e-33	0.794438	TC12
TXN	1.24e-61	0.765951	TC12
HLA-DQB1	8.81e-104	0.758055	TC12
ISG20	2.27e-73	0.738979	TC12
IFIT3	5.18e-25	0.738195	TC12
ANXA2	2.47e-84	0.737009	TC12
CORO1B	4.27e-44	0.703862	TC12
CD74	1.14e-55	0.685054	TC12
HLA-DPA1	6.45e-66	0.664032	TC12
IL2RB	1.78e-60	0.652082	TC12
CYTOR	1.38e-75	0.64875	TC12
MIR4435-2HG	2.04e-142	0.645456	TC12
SOCS2	3.09e-113	0.63906	TC12
BIRC3	3.27e-48	0.633166	TC12
DOK2	7e-73	0.628631	TC12
LTB	4.72e-28	0.60027	TC12
ITGB1	8.71e-64	0.587849	TC12
MX1	4.84e-23	0.586956	TC12
SAMHD1	9.45e-55	0.585313	TC12
PRDM1	1.63e-81	0.581105	TC12
IL10RA	1.04e-59	0.580684	TC12
NAMPT	5.42e-39	0.572059	TC12
HAPLN3	4.48e-59	0.570897	TC12
TYMP	9.06e-25	0.557413	TC12
GBP1	1.86e-25	0.547105	TC12
PIM3	3.47e-19	0.535593	TC12
REXO2	5.16e-46	0.520108	TC12
CARD16	3.58e-43	0.518649	TC12
OAS1	4.97e-41	0.513299	TC12
NSD3	6.7e-41	0.499581	TC12
HLA-DRA	1.01e-24	0.497942	TC12
CLIC1	4.36e-53	0.49684	TC12
LGALS1	2.47e-12	0.49675	TC12
MYO1G	3.16e-55	0.495428	TC12
CLDND1	3.47e-50	0.49126	TC12
SOCS1	7.37e-38	0.490172	TC12
CTSC	1.07e-29	0.483656	TC12
HLA-DPB1	1.21e-30	0.478929	TC12
PMAIP1	1.24e-49	0.476082	TC12
TBC1D4	1.59e-66	0.472608	TC12
PIM1	2.1e-37	0.471403	TC12
RBM17	1.51e-34	0.469777	TC12
ARID5B	6.37e-38	0.468689	TC12
PTTG1	2.46e-46	0.464997	TC12
TAP1	3.01e-21	0.464364	TC12
[truncated: 1,599 more rows]
