# Supplementary material for: Blinatumomab-induced T cell activation at single cell transcriptome resolution
Source: BMC Genomics. 2021 Mar 1;22:145. doi: 10.1186/s12864-021-07435-2 (PMC7923532; doi:10.1186/s12864-021-07435-2)
Supplement: Supplementary file 4 — Additional file 4: Table S3. Differentially expressed genes induced by blinatumomab in cell line model. [file 12864_2021_7435_MOESM4_ESM.xlsx]

## Sheet: TC3 and TC1 
Table S3 Differential expressed genes induced by blinatumomab in ex vivo model
Blinatumomab-activated CD8+ T cells vs. untreated CD8+ TEM cells
Gene name	P value	logFC
CCL4L2	3.24e-64	3.98251
GZMB	1.78e-106	3.68226
CCL3	3.54e-72	3.46223
CCL4	7.07e-54	3.21614
IFNG	3.57e-69	2.80713
XCL2	9.56e-29	2.42379
GNLY	1.21e-38	2.39127
XCL1	2.19e-32	2.3205
LAG3	1.64e-73	2.13547
TNFRSF9	1.29e-87	2.12996
CCL3L1	2.79e-29	1.67567
NFKBIA	8.53e-40	1.54016
CRTAM	1.7e-33	1.50807
MIR155HG	1.05e-45	1.50799
KLRD1	1.44e-33	1.49925
PKM	3.36e-84	1.43273
ZBED2	2.84e-41	1.37119
TNFRSF18	1.85e-49	1.36015
GZMH	3.97e-45	1.32331
ID2	3.94e-42	1.30085
IL2RA	2.58e-42	1.28685
PRF1	5.27e-40	1.25246
EGR2	3.02e-53	1.20699
NKG7	5.73e-66	1.20443
LAIR2	2.16e-31	1.15351
PTMS	7.06e-45	1.1393
BHLHE40	2e-49	1.138
PGAM1	2.87e-40	1.12348
DUSP4	4.62e-43	1.11554
TNFRSF4	1.5e-34	1.10257
CD69	5.56e-17	1.08662
CYTOR	7.17e-36	1.06581
TNFSF9	1.06e-25	1.05123
TNF	1.06e-24	1.04345
LTA	1.11e-21	1.03202
HOPX	6.34e-25	0.991975
TYMP	1.14e-40	0.991508
BATF	4.88e-41	0.981064
LINC01943	1.16e-26	0.971867
PHLDA1	2.24e-36	0.964402
APOBEC3G	7.22e-44	0.960392
WARS	9.82e-48	0.960179
ENO1	9.37e-40	0.95848
CD82	6.15e-31	0.956003
PARK7	9.92e-53	0.946902
LDHA	1.83e-45	0.926333
APOBEC3C	9.34e-38	0.924675
HSP90AB1	9.68e-34	0.92376
SLA	7.31e-33	0.90075
NDFIP2	5.6e-41	0.870942
SRGN	2.58e-43	0.864964
RGS16	1.28e-24	0.85095
NAMPT	2.42e-31	0.84865
CALR	2.03e-25	0.829709
PSME2	1.27e-38	0.82769
FABP5	9.79e-13	0.826249
HSPA5	1.32e-16	0.824786
CXCL10	3.05e-41	0.824243
MIR4435-2HG	3.31e-26	0.820785
SLC7A5	3.04e-33	0.80558
CYCS	1.8e-26	0.794854
BCL2L1	4.12e-34	0.79439
SLC27A2	2.31e-34	0.792159
CD83	1.6e-13	0.784499
TNFSF14	4.72e-21	0.78402
CCL2	1.5e-40	0.780573
BIRC3	6.94e-15	0.780308
ZBTB32	5.94e-38	0.766524
HAVCR2	2.32e-28	0.766487
MAP2K3	5.7e-40	0.763503
GBP2	6.23e-27	0.750161
RELB	9.83e-30	0.747841
PIM3	3.17e-20	0.744565
GAPDH	4.09e-45	0.743728
SOCS1	1.05e-27	0.741099
ACTB	3.3e-41	0.740778
EIF5A	9.59e-22	0.73707
CFLAR	3.34e-38	0.734344
LYZ	1.7e-13	0.73406
CCND2	7.18e-30	0.731551
NME1	2.35e-20	0.730444
IFIT3	9.78e-18	0.729045
CCL8	2.7e-37	0.727077
TPI1	1.36e-27	0.709633
BZW1	2.79e-30	0.704501
SDF2L1	3.07e-25	0.692006
RANBP1	8.78e-19	0.690879
RBPJ	2.35e-28	0.679762
MTHFD2	2.47e-21	0.677826
TUBA1B	4.97e-13	0.675296
LMNA	9.83e-24	0.673023
C9orf16	4.97e-26	0.66604
AC017002.3	9.74e-24	0.658194
FASLG	3.84e-21	0.650759
NR4A2	1.59e-17	0.646079
DDX21	3.42e-18	0.645997
CD7	4.54e-15	0.645376
DDIT4	4.74e-17	0.642276
IFI6	1.68e-20	0.640584
SLC1A5	8.64e-26	0.639987
GADD45B	4.54e-11	0.638505
NFKBID	3.08e-14	0.63233
FCER1G	9.96e-22	0.631243
REL	1.29e-19	0.630807
NHP2	1.36e-22	0.624286
PDIA6	6.46e-23	0.621428
CTSC	5.94e-29	0.616864
NCL	5.44e-16	0.612142
ACTG1	1.3e-28	0.609961
LYST	5.83e-30	0.607567
LGALS1	5.7e-12	0.603192
TRAF1	1.64e-21	0.60275
CREM	1.78e-19	0.602145
RBM8A	2.97e-25	0.601451
PRDM1	4.78e-25	0.598718
CD70	1.25e-17	0.593569
TUBB	8.89e-12	0.59338
SH2D2A	6.84e-25	0.590959
GBP1	4.77e-24	0.590138
DDX39A	8.59e-26	0.590106
DNPH1	1.3e-28	0.585136
SEC11C	1.54e-27	0.584214
RAN	5.25e-15	0.582756
DNAJB11	1.32e-27	0.581646
LAP3	9.21e-30	0.577805
JUN	1.68e-19	0.573961
TNFRSF1B	5.99e-25	0.573739
HSPA8	1.33e-18	0.572052
ZEB2	1.31e-18	0.571922
MAF	1.02e-23	0.571032
MX1	4.73e-10	0.563624
FKBP1A	5.54e-19	0.562431
SRM	4.73e-16	0.559228
TFRC	7.64e-21	0.555055
ATP1B3	1.5e-19	0.554553
EFHD2	4.74e-27	0.553872
NFKB1	1.66e-24	0.552049
STAT1	3.88e-22	0.551899
HSPE1	2.26e-12	0.551384

## Sheet: TC10 and TC9
Blinatumomab-activated CD4+ T cells vs. untreated CD4+ TCM cells
Gene name	P value	logFC
GZMB	1.61177e-56	2.28468
TNFRSF4	6.07667e-166	2.04393
RGS1	1.69569e-84	1.90801
TNFRSF18	7.27801e-166	1.65847
STAT1	2.72802e-174	1.59602
CCL20	7.53808e-74	1.5958
CCL5	1.5879e-42	1.55001
CD69	1.88561e-77	1.48527
GBP1	2.76372e-133	1.41682
TYMP	2.91108e-147	1.41378
GZMA	8.81452e-54	1.40226
S100A4	6.26474e-79	1.34376
LGALS1	9.5202e-78	1.3175
IFIT3	3.0742e-91	1.30212
PSME2	3.93859e-194	1.25915
GBP5	8.18095e-128	1.25187
LINC01943	1.41218e-98	1.25159
IL2RA	3.57691e-101	1.23474
IFI6	3.40234e-82	1.22585
BHLHE40	5.66835e-128	1.21745
TAP1	5.94208e-135	1.18421
GBP4	1.57341e-103	1.18248
APOBEC3G	3.02303e-99	1.1693
IL32	3.14148e-145	1.15513
NFKBIA	1.40501e-71	1.14726
ID2	3.43333e-64	1.11815
LTA	2.01138e-50	1.10237
CISH	1.1085e-102	1.08063
MIR155HG	5.19504e-62	1.07453
ISG15	2.0932e-65	1.06772
PKM	6.69766e-115	1.06302
IL4I1	3.39043e-97	1.0244
ACTB	1.95585e-236	1.01099
SH2D2A	8.80135e-90	1.00691
LAG3	7.23701e-49	1.00475
NDFIP2	2.07043e-121	0.996429
CLIC1	2.6015e-133	0.990516
TPM4	1.90024e-92	0.984846
IRF1	1.00673e-78	0.983616
BST2	1.21434e-87	0.955677
IFI35	6.8168e-99	0.951937
LY6E	1.8378e-91	0.947458
RGS16	2.43796e-82	0.940978
TNFSF13B	1.43145e-69	0.917111
ANXA2	7.62817e-82	0.907897
TNFSF10	1.93351e-37	0.869184
CXCR6	6.92535e-90	0.865815
CYTOR	3.9685e-62	0.857399
CTSL	4.22608e-44	0.856053
ENO1	2.01397e-116	0.844454
CXCL10	1.01565e-80	0.833071
HOPX	1.29894e-45	0.831359
CXCR3	3.29536e-65	0.822076
SOCS1	2.74376e-65	0.812537
WARS	4.45166e-76	0.804781
TXN	9.67717e-73	0.79878
GZMK	9.76265e-31	0.794701
CD2	2.87383e-85	0.792101
ACTG1	5.32046e-115	0.786078
FCER1G	2.13992e-42	0.779188
BATF	6.63323e-56	0.777921
CCL8	2.89618e-96	0.773462
CD74	9.32561e-68	0.766463
DDIT4	1.91675e-46	0.763329
LGALS3	2.40628e-56	0.762779
CD40LG	3.26516e-23	0.760919
CD63	1.46172e-63	0.755485
PFN1	1.14876e-136	0.74991
S100A11	8.61195e-87	0.748786
EPSTI1	4.30488e-72	0.747197
IL2RB	2.1356e-70	0.746179
PHLDA1	7.41082e-74	0.744205
MX1	3.7591e-34	0.733829
IFI44L	6.4102e-55	0.729267
HSP90AB1	4.7633e-68	0.728114
DNAJA1	4.98362e-73	0.727089
SAMD9L	6.26987e-68	0.722709
CALR	4.45171e-50	0.721398
GBP2	1.20345e-51	0.719882
PSMB9	3.59714e-75	0.703835
TMSB10	6.90455e-124	0.703426
UBE2L6	3.80428e-56	0.698917
GAPDH	3.07525e-82	0.691827
LMNA	4.59556e-49	0.689926
RBPJ	1.43433e-38	0.685456
CCL2	3.19404e-69	0.678855
HSPA8	7.69794e-66	0.676815
CTSW	1.1521e-27	0.676721
HLA-DRA	3.46505e-32	0.676234
PSMB3	2.10112e-62	0.673478
PSME1	5.78064e-91	0.672214
EIF5A	3.4409e-49	0.66379
HSPA5	2.05981e-45	0.662065
LYZ	2.76206e-29	0.658118
SAT1	3.5352e-19	0.652973
RBM8A	4.42688e-52	0.65184
CTSH	3.02948e-57	0.651749
SOCS2	3.20681e-33	0.650032
NME1	8.0068e-45	0.649436
PTPN7	5.25148e-50	0.648596
PGAM1	5.55092e-40	0.644339
TUBA1B	4.4336e-46	0.644239
DUSP2	6.78645e-31	0.643017
MYL6	4.19533e-100	0.634659
PSMB8	5.22585e-55	0.631421
LAP3	4.04276e-57	0.624188
BZW1	5.87148e-49	0.620077
CFL1	1.52992e-108	0.619582
LTB	1.20342e-21	0.618035
HLA-DRB1	1.56883e-44	0.617677
OASL	1.44556e-60	0.616136
CORO1A	1.34617e-62	0.615423
IFI44	1.20347e-53	0.614255
PARP9	1.75827e-61	0.611783
OAS1	2.27244e-42	0.60806
ADAM19	5.32909e-64	0.607796
SRSF3	1.66631e-43	0.601124
STIP1	1.53859e-67	0.595626
ARPC1B	1.11279e-57	0.594614
SPPL2A	9.55317e-60	0.593515
XAF1	2.1421e-44	0.589542
HCST	1.87179e-32	0.588541
FURIN	3.99038e-64	0.58838
APOBEC3C	1.82681e-48	0.583525
MVP	2.12265e-52	0.583021
SEC61B	8.76393e-45	0.580969
RBM3	1.74491e-46	0.578545
TPM3	4.60251e-53	0.578303
FRMD4B	2.94032e-48	0.576006
PSMA2	3.14513e-49	0.574262
MT2A	1.69679e-30	0.570016
OSM	1.71353e-35	0.569157
CYCS	1.38844e-45	0.567264
POMP	1.37331e-45	0.567227
HAPLN3	6.39134e-35	0.564162
TAPBP	2.80102e-52	0.56223
CAPG	2.14482e-47	0.56146
GPR171	3.58171e-23	0.558926
CRELD2	1.48287e-63	0.55416
POLR2L	3.67138e-40	0.553069

## Sheet: TC13 and TC5, TC0
Blinatumomab-activated T cells vs. untreated naive cells
Gene name	P value	logFC
CD69	2.29e-240	2.0659
TNFRSF4	0	2.05855
DUSP2	0	1.85246
GZMB	4.85e-137	1.85093
MIR155HG	0	1.84046
FABP5	1.76e-219	1.64611
TNFRSF18	0	1.42043
PKM	0	1.40577
SRGN	0	1.39315
CYTOR	0	1.32694
COTL1	0	1.25197
SH2D2A	0	1.24952
GAPDH	0	1.22293
NR4A1	7.51e-258	1.21153
CLIC1	0	1.19873
CREM	0	1.19522
TYMP	0	1.18757
STAT1	0	1.17235
PIM3	6.84e-259	1.17116
PSME2	0	1.14513
PGAM1	1.03e-263	1.12854
NFKBIA	1.26e-183	1.10265
NDFIP2	0	1.08527
BATF	0	1.07713
BHLHE40	0	1.06973
ACTB	0	1.05735
DUSP4	0	1.03313
CD82	0	1.03037
GBP1	1.98e-247	1.02968
CD40LG	9.11e-123	1.01938
IL2RA	2.44e-209	1.00122
TAP1	3.67e-292	0.999575
ACTG1	0	0.987248
PTPN7	0	0.984606
NME1	1.72e-192	0.981503
LAG3	2.06e-228	0.980245
EIF5A	2.65e-230	0.977814
DDIT4	9.79e-227	0.96821
LTA	2.29e-100	0.964881
CYCS	4.14e-191	0.963586
TIGIT	4.82e-167	0.954966
NFKBID	1.52e-190	0.935295
EGR1	1.54e-137	0.935055
ISG15	3.13e-184	0.922228
EGR2	9.13e-223	0.919762
HSP90AA1	1.49e-269	0.919493
TNF	1.81e-138	0.899205
RANBP1	1.63e-218	0.896847
HSPA8	5.3e-274	0.890797
HSP90AB1	2.8e-277	0.889443
HSPE1	1.52e-161	0.876201
ENO1	2.71e-266	0.873854
CXCL10	5.1700885803439e-313	0.870585
TNFRSF9	1.01e-220	0.867654
BIRC3	4.84e-150	0.85442
TPM4	3.15e-275	0.850403
WARS	1.73e-274	0.850127
SOCS1	1.35e-237	0.846456
ZBED2	9.88e-163	0.84529
TXN	6.74e-202	0.843701
SAT1	6.79e-168	0.84205
REL	3.19e-240	0.840679
PSMA2	1.06e-220	0.834339
NCL	8.26e-146	0.831171
RBM8A	1.7e-246	0.828411
PHLDA1	1.4e-225	0.815249
BZW1	1.67e-278	0.814514
LDHA	3.38e-218	0.811888
SNRPG	8.74e-234	0.810725
POMP	1.47e-238	0.809894
LYZ	1.83e-160	0.809179
HLA-DRB1	1.5e-237	0.802324
DDX21	1.28e-202	0.793113
NAMPT	1.41e-240	0.792095
C9orf16	2.04e-209	0.790671
PARK7	3.09e-188	0.790317
PFN1	0	0.786288
BCL2A1	1.27e-178	0.78566
GBP5	5.53e-165	0.785527
ALOX5AP	6.46e-150	0.782233
TUBA1B	3.19e-165	0.780319
TNIP3	5.67e-235	0.779503
HLA-DRA	6.73e-171	0.777842
GPR171	4.49e-150	0.775117
CD74	2.66e-177	0.774157
DNAJA1	4.16e-232	0.771294
TRAF1	1e-249	0.764801
SLA	1.39e-208	0.758371
IFIT3	1.63e-114	0.757266
CCND2	5.04e-265	0.754154
RAN	2.26e-177	0.750753
PSMB3	3.28e-222	0.744875
RGS1	3.85e-82	0.741328
SLC25A5	7.38e-178	0.739972
M6PR	1.63e-173	0.738174
RGS16	2.01e-141	0.735285
VDAC1	7.91e-235	0.732667
APOBEC3G	3.02e-183	0.732526
TNFRSF1B	3.33e-266	0.729323
IFI6	1.95e-166	0.721075
ARPC1B	5.66e-178	0.720162
FKBP1A	2.49e-186	0.716705
LINC01943	9.67e-157	0.714285
SEC61B	7.69e-206	0.71
NFATC1	7.84e-216	0.708097
SRM	1.18e-169	0.705848
PRNP	1.49e-131	0.704931
ATP1B3	2.45e-244	0.703579
CHCHD2	5.35e-225	0.703216
CCT5	1.66e-188	0.702836
MTHFD2	6.81e-202	0.699438
MX1	3.1e-151	0.699415
TNFSF14	1.04e-200	0.694834
MT2A	3.39e-135	0.692008
FOS	1.32e-105	0.691659
SRSF3	1.97e-183	0.689852
CXCR3	1.91e-198	0.68963
ILF2	1.4e-184	0.687971
HSPD1	5.09e-93	0.685194
NOP10	8.88e-220	0.674853
TUBB4B	8.32e-201	0.671895
TUFM	5.18e-192	0.670116
IRF1	4.47e-92	0.669313
NR4A2	1.06e-125	0.665661
PHB	5.35e-187	0.665416
NHP2	1.52e-159	0.662345
SFPQ	1.31e-303	0.658359
MYL6	3.78e-215	0.65467
SNRPB	1.65e-163	0.648433
PSMA3	5.49e-230	0.646029
HSPA5	2.79e-163	0.645219
GBP4	2.18e-152	0.644766
IRF8	4.92e-122	0.642901
PRMT1	1.51e-163	0.640562
RNF19A	3.75e-227	0.63977
SLIRP	1.16e-185	0.639057
LGALS1	2.73e-152	0.635321
KPNA2	1.96e-217	0.633985
PSMD13	3.37e-264	0.629814
PRELID1	4.4e-199	0.627984
TGFB1	3.79e-286	0.627282
IL2RB	3.29e-251	0.624748
CCT6A	5.52e-160	0.622564
PSMA4	5.4e-209	0.622138
CD63	1.12e-247	0.621666
ISG20	8.73e-139	0.616185
PTPN6	1.03e-213	0.614669
ETF1	1.77e-245	0.613538
TPM3	4.13e-166	0.613506
NOP16	4.18e-213	0.613384
HSPA9	3.12e-199	0.613347
LMNA	7.36e-151	0.612951
PSMD8	3.02e-243	0.612659
TXNDC17	5.41e-255	0.611658
PSMA5	1.81e-236	0.61126
FAM96B	8.19e-230	0.609448
LYST	1.57e-258	0.609431
ANXA2	3.12e-185	0.608333
CALR	4.27e-130	0.607481
TPI1	5.5e-150	0.605016
MAP2K3	1.26e-224	0.604462
GADD45B	4.92e-114	0.600431
TOMM40	9.69e-196	0.598056
CD2	3.81e-111	0.5978
SRSF7	1.15e-158	0.595524
EBNA1BP2	2.8e-220	0.595433
PSMA7	2.05e-159	0.59369
HLA-DPA1	1.1e-212	0.592575
SNRPD1	3.11e-166	0.590717
NOLC1	5.21e-196	0.587184
TUBA1C	6.54e-236	0.58591
MRPL12	6.97e-214	0.585329
LAP3	8.98e-265	0.585032
DYNLL1	3.18e-154	0.584348
EIF5B	6.93e-205	0.583039
LY6E	5.24e-138	0.58111
NAB2	1.75e-204	0.579201
ATP5MC3	4.95e-119	0.576829
PHPT1	8.93e-303	0.575427
EIF3I	6.36e-172	0.575219
PSMB9	2.39e-184	0.573662
POLR2L	1.57e-172	0.573492
FCER1G	6.15e-222	0.573028
UBB	2.11e-160	0.572635
DDX39A	2.38e-226	0.570746
ICOS	4.43e-97	0.569068
SEC61G	1.43e-140	0.568796
TCP1	1.94e-167	0.566831
LCP1	3.13e-180	0.565421
UQCRQ	7.66e-146	0.564135
S100A4	1.34e-10	0.563119
CCL8	2.09e-238	0.562468
FASLG	2.33e-164	0.561595
DCTPP1	6.28e-216	0.561315
ATOX1	5.06e-266	0.561106
SLC7A5	2.23e-180	0.559911
PSME1	5.06e-160	0.559664
MRPL4	1.56e-252	0.558012
RELB	3.39e-234	0.554816
PGK1	2.82e-145	0.554622
NINJ1	1.25e-192	0.554503
STIP1	2.55e-260	0.5508

## Sheet: Tregs
Blinatumomab-activated Tregs vs. Resting Tregs
Gene name	P value	logFC
TNFRSF9	5.85153e-92	2.82619
TNFRSF4	4.96583e-67	2.67934
DUSP2	8.72601e-72	2.64156
MIR155HG	9.31241e-45	2.07862
NFKBIA	9.47061e-56	2.071
TNFRSF18	4.41374e-52	1.92733
PIM3	2.46479e-50	1.8769
CD69	1.51207e-28	1.79473
HSP90AB1	2.04195e-76	1.78697
BATF	1.84019e-53	1.7806
NAMPT	4.46754e-52	1.76447
ZBTB32	5.14847e-79	1.74
DDX21	4.39926e-50	1.72265
SLC7A5	8.01561e-51	1.66608
TYMP	2.54379e-45	1.63815
GBP1	1.65966e-35	1.56164
DDIT4	1.43377e-44	1.54044
CTLA4	1.13518e-41	1.52975
CYCS	7.00699e-47	1.52664
NME1	4.47921e-45	1.49475
EIF5A	8.18842e-46	1.48845
DUSP4	4.66261e-34	1.47783
CFLAR	1.33005e-37	1.47682
LTA	3.93454e-28	1.4732
HSPE1	1.75248e-45	1.41351
SLC43A3	4.06931e-48	1.41119
PKM	1.43523e-46	1.40068
PGAM1	6.6367e-34	1.39501
TRAF1	1.42229e-42	1.39104
SLC3A2	4.20091e-37	1.37708
NCL	1.63362e-42	1.36809
HSPA5	2.22058e-24	1.35505
TXN	6.16296e-43	1.33772
PSME2	8.19384e-41	1.33136
LRRC32	1.25018e-44	1.31513
SH2D2A	1.57564e-37	1.28995
LDHA	2.60464e-45	1.27652
CCND2	2.15354e-35	1.26847
FABP5	1.79184e-25	1.26805
ENO1	2.71625e-47	1.25411
TAP1	1.84156e-33	1.22755
WARS	8.29486e-38	1.21362
NOLC1	3.85391e-39	1.1906
RAN	5.09109e-47	1.17048
EBNA1BP2	5.53908e-36	1.16842
MAP2K3	1.02983e-32	1.16232
HSPD1	4.65746e-28	1.16065
WDR43	1.3671e-30	1.1477
RANBP1	2.90776e-29	1.14619
PPA1	3.55947e-30	1.14618
SLC1A5	7.53245e-39	1.13843
GADD45B	2.09917e-23	1.13831
RBM8A	1.79079e-32	1.13789
NINJ1	7.20444e-30	1.11804
TOMM40	8.29785e-37	1.11804
HSP90AA1	6.60561e-34	1.1115
BCL2L1	1.28842e-30	1.11004
REL	2.61992e-22	1.10734
HMGCS1	2.52871e-33	1.10456
MRTO4	1.27553e-37	1.09478
DDX39A	4.63606e-31	1.09112
GTPBP4	3.9497e-32	1.08865
ATP1B3	1.27806e-27	1.08599
RBM17	3.14056e-29	1.08567
PDIA6	4.89271e-27	1.07407
PRMT1	1.25665e-29	1.07351
MYC	1.8228e-16	1.0647
NR4A1	1.99633e-34	1.06428
IL21R	8.156e-38	1.06216
FKBP4	2.70587e-30	1.05918
DNAJA1	3.41311e-29	1.05843
SOCS1	1.25759e-26	1.05795
ICOS	3.40134e-22	1.05645
IL1R2	2.31257e-29	1.04727
PAICS	3.40169e-29	1.03784
LMNA	1.77927e-18	1.02945
IRF1	1.59824e-20	1.02785
CCT5	2.829e-28	1.02769
DCTPP1	7.65714e-31	1.02702
HSPA8	2.52219e-31	1.02063
SRSF7	3.39794e-27	1.01702
IL2RA	1.10249e-24	1.01692
MTHFD2	1.80565e-27	1.01208
NOP16	1.47322e-33	1.00734
TUBA1C	7.17014e-23	1.00649
CXCL10	1.27689e-14	1.00431
CCL20	3.42047e-12	1.00329
PSMA2	4.94784e-30	1.00326
CCT3	9.16888e-28	0.985294
SDF2L1	2.887e-22	0.98037
SERBP1	1.47624e-29	0.979623
SNRPD1	1.64784e-29	0.97893
EIF4A1	4.25566e-29	0.977444
TNFRSF8	5.21256e-49	0.977176
HSP90B1	4.67925e-24	0.97076
SRSF2	2.39002e-28	0.966905
NOP56	7.69521e-23	0.96144
KPNA2	1.41114e-30	0.96105
BZW2	1.20429e-28	0.958784
BZW1	2.04254e-27	0.953999
TIMM13	2.35032e-25	0.951861
CD40LG	2.74161e-16	0.948738
CKS2	9.41136e-23	0.946838
STAT1	3.05919e-21	0.94372
SRM	1.2531e-23	0.93344
SEC61B	1.4919e-25	0.93329
SNHG15	4.01742e-26	0.932192
CD82	3.14361e-26	0.931867
GPATCH4	2.89645e-30	0.922862
PTP4A3	1.42588e-18	0.922844
ZNF593	8.72669e-23	0.916366
SYNCRIP	1.21022e-26	0.916218
EIF5B	1.05075e-25	0.915129
RELB	1.34426e-31	0.914438
PMAIP1	5.45247e-18	0.914132
VDAC1	1.59435e-19	0.907271
CCT4	2.05942e-22	0.906746
GBP4	2.56698e-20	0.898698
BCL2A1	7.99318e-19	0.89688
ILF2	8.26401e-22	0.893463
RBM3	7.42155e-23	0.891031
BIRC3	3.76587e-14	0.887
ACTG1	4.18624e-27	0.885787
CCT2	7.86114e-24	0.885239
SFPQ	6.05471e-25	0.883246
HNRNPC	6.16722e-23	0.881428
HSPA9	7.76146e-23	0.881147
EIF2S1	4.27897e-25	0.878195
SAT1	1.44359e-11	0.878192
PRNP	1.89489e-20	0.876882
ID2	9.91212e-17	0.875074
ODC1	5.16407e-24	0.872094
NHP2	1.748e-20	0.866967
PHB	2.52281e-24	0.863006
SNRPB	1.67155e-24	0.861797
TRAF4	4.26663e-27	0.86172
DNAJB11	5.59274e-24	0.861657
UCHL3	4.60925e-25	0.858437
TPM4	3.12187e-15	0.856231
IFRD2	2.29633e-22	0.855202
WDR46	1.44854e-26	0.850222
TFRC	1.34926e-24	0.848829
MRPL12	7.26895e-21	0.847766
IER3	1.05425e-25	0.844942
PSMA3	1.07785e-24	0.843816
CD7	3.52656e-14	0.840185
C1QBP	1.53202e-20	0.836169
SRSF3	4.34755e-24	0.835073
NIFK	3.47052e-21	0.834817
MANF	1.61005e-18	0.834642
POMP	1.16326e-19	0.833681
GBP2	2.65387e-18	0.821164
TUBB4B	9.16826e-16	0.819093
YBX1	3.03312e-30	0.818565
ACTB	1.73938e-31	0.817782
CYTOR	6.26926e-15	0.816834
HNRNPF	1.0865e-23	0.816726
TCP1	1.72118e-21	0.815697
TSR1	1.67819e-28	0.814607
GAPDH	9.85073e-22	0.81099
PES1	2.50525e-23	0.807263
PGK1	1.2192e-21	0.806904
STIP1	1.63207e-20	0.806406
CISD3	4.57806e-20	0.806268
MRPS17	2.73268e-27	0.804764
MRPL4	2.27525e-22	0.804021
NOP58	1.75633e-19	0.800095
CD2	2.56964e-15	0.798798
AMD1	5.37814e-15	0.796138
RRP9	2.60685e-28	0.795829
ATAD3B	3.4378e-39	0.793287
DCUN1D5	3.67805e-26	0.789054
CLEC2D	6.27483e-16	0.789003
IL2RB	1.47522e-15	0.77834
RRP15	1.55227e-21	0.777438
GNL3	6.54681e-20	0.776993
YWHAQ	6.53282e-16	0.774498
EPSTI1	6.80841e-16	0.772751
TPI1	1.79721e-21	0.772367
PUM3	8.06197e-24	0.771541
FAM96B	1.69569e-18	0.771354
RRP1	3.5589e-24	0.770038
MYDGF	6.25368e-18	0.764949
FRMD4B	3.05619e-21	0.764349
VSIR	3.39177e-15	0.762806
HLA-DQA1	1.50204e-15	0.760679
EED	5.09361e-15	0.760119
EGR2	1.25653e-22	0.757176
PFKP	5.43638e-18	0.757061
ACTG2	7.50433e-12	0.756144
EIF2S2	4.58689e-18	0.756106
EIF4G2	1.26829e-19	0.755862
SRPRB	1.74992e-26	0.754895
DESI1	6.12699e-22	0.754423
TOP1	6.56207e-20	0.753585
PARK7	3.48591e-19	0.750521
TXNDC17	8.78338e-18	0.747563
TNFAIP3	1.18529e-23	0.747201
NDFIP2	1.02783e-39	0.746682
SNRPF	4.07419e-18	0.743924
CRADD	2.1349e-16	0.74339
EIF3J	5.72055e-18	0.742587
PNO1	4.64798e-21	0.740133
MRPL14	3.05033e-20	0.739744
TNIP2	8.23196e-18	0.731709
CHORDC1	3.11904e-17	0.727607
CSF1	6.47235e-17	0.72519
AIMP1	2.56856e-15	0.724956
PA2G4	6.07744e-17	0.723724
PPAN	1.18643e-19	0.722825
LAG3	6.14534e-18	0.721455
CREM	6.88574e-12	0.721244
INSIG1	1.20391e-11	0.719751
PSMA5	1.0167e-17	0.719625
KDM6B	5.10362e-23	0.719595
TUBA1B	2.359e-19	0.719252
ETF1	2.48347e-22	0.71648
PSMA4	5.18661e-16	0.716118
SLIRP	3.8689e-18	0.714289
CD83	6.47651e-20	0.712582
RHOG	9.93976e-16	0.704829
BRIX1	4.01947e-23	0.703829
CCT7	1.43439e-16	0.701044
SLC38A5	9.3832e-20	0.699632
WDR12	2.73621e-19	0.696793
CTSC	7.77303e-12	0.696738
ABCE1	9.32621e-17	0.696279
SNRPG	1.22886e-17	0.696067
TNFRSF1B	2.30201e-16	0.69589
FARSA	8.70418e-19	0.695636
MRPL3	5.96332e-16	0.694724
ISG15	2.01335e-06	0.694571
RIOK1	6.41591e-20	0.690226
NFKB1	1.07782e-16	0.689383
BOP1	2.45143e-18	0.688428
PRELID1	8.21397e-16	0.68768
GNL2	8.49897e-20	0.687102
PSMD7	1.54916e-20	0.684608
CTPS1	1.18743e-19	0.683764
FKBP2	5.19649e-17	0.682926
SERPINB9	6.6419e-14	0.680703
CCT6A	2.12963e-16	0.674327
CMSS1	3.23142e-16	0.674325
ACOT9	3.20356e-22	0.673584
SUB1	1.77408e-18	0.671316
MRPL15	1.26946e-17	0.665842
NDUFAB1	1.03178e-17	0.665376
HNRNPDL	1.46505e-15	0.66151
SSSCA1	1.87404e-16	0.661468
PAK1IP1	1.48014e-18	0.661377
NUDC	9.6061e-15	0.661235
HM13	1.28877e-16	0.659764
EGR1	6.55403e-18	0.657472
TRAP1	2.19992e-18	0.654599
TNF	3.13381e-11	0.652874
CXCR3	6.60243e-14	0.651942
CXCR6	2.19063e-08	0.65145
NAA20	2.62094e-14	0.650989
PFDN2	1.16057e-15	0.647046
COX20	1.83306e-16	0.644563
ETV7	7.88001e-19	0.643427
TUFM	5.53038e-17	0.64268
NEDD9	1.27987e-20	0.641892
MRPL13	8.04521e-18	0.638916
TARS	8.12842e-12	0.637856
ARF6	7.4815e-16	0.636591
IMP4	1.13846e-16	0.636069
SEC11C	2.07909e-16	0.633979
RPIA	9.14355e-15	0.632039
TOMM22	1.62396e-14	0.629602
PSMD14	5.10167e-17	0.628811
PRDX4	1.32018e-13	0.627857
IL27RA	9.29497e-15	0.621011
EIF5AL1	1.96437e-15	0.618583
ATIC	5.95023e-12	0.618278
MRPL20	6.26804e-15	0.616831
ATP5F1B	1.17095e-16	0.616232
SLAMF1	1.21358e-17	0.61223
EIF6	2.8037e-14	0.611763
PSMA1	1.22592e-14	0.607851
SLC25A33	1.08693e-21	0.607286
UQCC2	2.57342e-16	0.605265
GTF3C6	6.31963e-14	0.603528
UTP4	3.3044e-19	0.60312
VCP	3.55198e-13	0.59874
GPR183	4.43479e-07	0.598704
FARSB	3.01527e-16	0.598303
JUNB	6.17622e-09	0.596903
EIF4E	2.49707e-14	0.596808
SSBP1	2.48438e-14	0.596606
RPF2	3.621e-16	0.596208
TNFSF10	9.33439e-07	0.595206
IL23A	1.92505e-15	0.592022
RRP7A	2.55384e-14	0.590981
PRDX1	3.19159e-16	0.59093
POLR1C	3.82436e-20	0.588847
ZPR1	1.92171e-18	0.587568
FKBP1A	6.52915e-13	0.586287
GAR1	2.0353e-13	0.584205
PINX1-ENSG00000254093	1.81724e-18	0.582993
NAA15	3.23886e-16	0.582531
PTPN1	4.17316e-15	0.580581
NOP14	1.24327e-19	0.580469
SNU13	2.38015e-12	0.579733
MRPS12	2.40214e-14	0.578528
EEF1E1	2.5793e-14	0.577893
NR4A3	3.83949e-39	0.577654
BTG2	2.98684e-06	0.576752
NDUFAF8	5.99929e-13	0.575958
CCDC85B	6.12622e-11	0.573342
NOP10	2.29616e-12	0.571866
TPMT	1.11216e-15	0.571763
H3F3B	8.60215e-15	0.570985
PSMB3	1.03331e-12	0.570069
HAPLN3	5.55886e-11	0.569438
PSMA7	4.58956e-15	0.568732
CST7	3.10413e-07	0.568085
CSRNP1	4.53537e-14	0.567311
EIF4A3	1.43701e-12	0.566576
EPOP	9.98853e-31	0.566533
NPM1	2.54803e-16	0.566115
SNRPA1	1.58499e-11	0.564658
CRELD2	9.29735e-11	0.564338
PSMC2	1.17377e-12	0.562832
NFKB2	1.01277e-14	0.562413
RUNX3	8.46342e-14	0.562258
BANF1	6.71153e-14	0.562028
STRAP	4.44204e-13	0.561852
DKC1	1.7552e-10	0.56122
GRSF1	3.94287e-14	0.560777
MFSD2A	5.18362e-39	0.560698
YARS	2.2617e-12	0.560587
GNPDA1	2.12697e-10	0.55986
AHSA1	3.47661e-13	0.55914
SURF4	9.04572e-11	0.557582
XRCC5	1.54795e-13	0.557521
GNA15	1.00732e-10	0.554057
UTP11	1.00084e-12	0.553383
LYAR	2.8249e-12	0.550749

## Sheet: Common DEGs
Common differential expressed genes induced by blinatumomab
	Blinatumomab-activated CD8+ T cells vs. untreated CD8+ TEM cells		Blinatumomab-activated CD4+ T cells vs. untreated CD4+ TCM cells		Blinatumomab-activated T cells vs. untreated naive cells		Activated-Tregs vs. Resting-Tregs
Gene name	P value	logFC	P value	logFC	P value	logFC	P value	logFC
ACTB	3.3e-41	0.740778	1.95585e-236	1.01099	0	1.05735	1.73938e-31	0.817782
ACTG1	1.3e-28	0.609961	5.32046e-115	0.786078	0	0.987248	4.18624e-27	0.885787
BATF	4.88e-41	0.981064	6.63323e-56	0.777921	0	1.07713	1.84019e-53	1.7806
BZW1	2.79e-30	0.704501	5.87148e-49	0.620077	1.67e-278	0.814514	2.04254e-27	0.953999
CD69	5.56e-17	1.08662	1.88561e-77	1.48527	2.29e-240	2.0659	1.51207e-28	1.79473
CXCL10	3.05e-41	0.824243	1.01565e-80	0.833071	5.1700885803439e-313	0.870585	1.27689e-14	1.00431
CYCS	1.8e-26	0.794854	1.38844e-45	0.567264	4.14e-191	0.963586	7.00699e-47	1.52664
CYTOR	7.17e-36	1.06581	3.9685e-62	0.857399	0	1.32694	6.26926e-15	0.816834
DDIT4	4.74e-17	0.642276	1.91675e-46	0.763329	9.79e-227	0.96821	1.43377e-44	1.54044
EIF5A	9.59e-22	0.73707	3.4409e-49	0.66379	2.65e-230	0.977814	8.18842e-46	1.48845
ENO1	9.37e-40	0.95848	2.01397e-116	0.844454	2.71e-266	0.873854	2.71625e-47	1.25411
GAPDH	4.09e-45	0.743728	3.07525e-82	0.691827	0	1.22293	9.85073e-22	0.81099
GBP1	4.77e-24	0.590138	2.76372e-133	1.41682	1.98e-247	1.02968	1.65966e-35	1.56164
HSP90AB1	9.68e-34	0.92376	4.7633e-68	0.728114	2.8e-277	0.889443	2.04195e-76	1.78697
HSPA5	1.32e-16	0.824786	2.05981e-45	0.662065	2.79e-163	0.645219	2.22058e-24	1.35505
HSPA8	1.33e-18	0.572052	7.69794e-66	0.676815	5.3e-274	0.890797	2.52219e-31	1.02063
IL2RA	2.58e-42	1.28685	3.57691e-101	1.23474	2.44e-209	1.00122	1.10249e-24	1.01692
LAG3	1.64e-73	2.13547	7.23701e-49	1.00475	2.06e-228	0.980245	6.14534e-18	0.721455
LMNA	9.83e-24	0.673023	4.59556e-49	0.689926	7.36e-151	0.612951	1.77927e-18	1.02945
LTA	1.11e-21	1.03202	2.01138e-50	1.10237	2.29e-100	0.964881	3.93454e-28	1.4732
MIR155HG	1.05e-45	1.50799	5.19504e-62	1.07453	0	1.84046	9.31241e-45	2.07862
NDFIP2	5.6e-41	0.870942	2.07043e-121	0.996429	0	1.08527	1.02783e-39	0.746682
NFKBIA	8.53e-40	1.54016	1.40501e-71	1.14726	1.26e-183	1.10265	9.47061e-56	2.071
NME1	2.35e-20	0.730444	8.0068e-45	0.649436	1.72e-192	0.981503	4.47921e-45	1.49475
PGAM1	2.87e-40	1.12348	5.55092e-40	0.644339	1.03e-263	1.12854	6.6367e-34	1.39501
PKM	3.36e-84	1.43273	6.69766e-115	1.06302	0	1.40577	1.43523e-46	1.40068
PSME2	1.27e-38	0.82769	3.93859e-194	1.25915	0	1.14513	8.19384e-41	1.33136
RBM8A	2.97e-25	0.601451	4.42688e-52	0.65184	1.7e-246	0.828411	1.79079e-32	1.13789
SH2D2A	6.84e-25	0.590959	8.80135e-90	1.00691	0	1.24952	1.57564e-37	1.28995
SOCS1	1.05e-27	0.741099	2.74376e-65	0.812537	1.35e-237	0.846456	1.25759e-26	1.05795
STAT1	3.88e-22	0.551899	2.72802e-174	1.59602	0	1.17235	3.05919e-21	0.94372
TNFRSF18	1.85e-49	1.36015	7.27801e-166	1.65847	0	1.42043	4.41374e-52	1.92733
TNFRSF4	1.5e-34	1.10257	6.07667e-166	2.04393	0	2.05855	4.96583e-67	2.67934
TUBA1B	4.97e-13	0.675296	4.4336e-46	0.644239	3.19e-165	0.780319	2.359e-19	0.719252
TYMP	1.14e-40	0.991508	2.91108e-147	1.41378	0	1.18757	2.54379e-45	1.63815
WARS	9.82e-48	0.960179	4.45166e-76	0.804781	1.73e-274	0.850127	8.29486e-38	1.21362
