# Supplementary material for: Blinatumomab-induced T cell activation at single cell transcriptome resolution
Source: BMC Genomics. 2021 Mar 1;22:145. doi: 10.1186/s12864-021-07435-2 (PMC7923532; doi:10.1186/s12864-021-07435-2)
Supplement: Supplementary file 5 — Additional file 5: Table S4. Signature genes in each T cell subcluster in patient derived model. [file 12864_2021_7435_MOESM5_ESM.xlsx]

## Sheet: Sheet1
Table S4 Signature marker genes in each T cluster in patient samples
Gene name	P value	logFC	Cluster
GZMK	1.89e-63	1.85141	PTC0
CCL5	2.23e-112	1.80592	PTC0
PPP1R14B	6.96e-65	1.74332	PTC0
CST7	4.51e-88	1.73816	PTC0
CXCR3	3.82e-74	1.63989	PTC0
CD8A	5.51e-45	1.37665	PTC0
CYBA	3.27e-64	1.27536	PTC0
APOBEC3G	1.43e-43	1.25305	PTC0
NKG7	6.67e-75	1.22899	PTC0
ITM2C	4.98e-31	1.15529	PTC0
CTSW	1.48e-45	1.13827	PTC0
LDHA	6.6e-44	1.12717	PTC0
CD8B	2.2e-24	1.1192	PTC0
EOMES	3.91e-37	1.03131	PTC0
NXPH4	2.95e-21	1.03026	PTC0
PLP2	6.26e-34	1.02914	PTC0
LYAR	9.37e-30	1.00625	PTC0
CRIP1	1.47e-39	0.996742	PTC0
GZMA	2.12e-26	0.979877	PTC0
IL2RB	2.02e-29	0.976358	PTC0
RARRES3	2.13e-28	0.948644	PTC0
GZMM	1.88e-27	0.930566	PTC0
PAXX	1.02e-29	0.900104	PTC0
PLEKHF1	2.68e-18	0.893241	PTC0
EIF4EBP1	2.26e-23	0.889719	PTC0
RABAC1	1.35e-29	0.885992	PTC0
HLA-DPB1	6.97e-27	0.871641	PTC0
CMC1	2.31e-21	0.870451	PTC0
APMAP	4.43e-24	0.848954	PTC0
LSP1	2.45e-26	0.822489	PTC0
ALOX5AP	4.32e-14	0.808278	PTC0
IL32	1.66e-16	0.79834	PTC0
HLA-DPA1	1.42e-23	0.774488	PTC0
SH3BGRL3	5.67e-34	0.765809	PTC0
HLA-C	1.97e-42	0.760765	PTC0
C12orf75	1.89e-21	0.75295	PTC0
CD58	9.19e-18	0.745078	PTC0
IL10RA	9.92e-15	0.737673	PTC0
SH2D1A	1.55e-13	0.734895	PTC0
VIM	2.29e-27	0.72865	PTC0
CLDND1	7.82e-13	0.716253	PTC0
ARHGEF1	1.93e-19	0.707781	PTC0
MYH9	1.94e-15	0.706657	PTC0
CTSA	8.73e-18	0.701383	PTC0
RAB27A	1.11e-13	0.696395	PTC0
CHST12	1.49e-16	0.694852	PTC0
OASL	3.66e-20	0.694847	PTC0
AHNAK	4.75e-18	0.694581	PTC0
CD99	3.68e-21	0.693486	PTC0
PTPRCAP	1.16e-16	0.689862	PTC0
CTSC	1.49e-15	0.683468	PTC0
ARAP2	3.1e-15	0.675873	PTC0
SAMD3	3.42e-21	0.671126	PTC0
ZBTB38	7.91e-15	0.669709	PTC0
KLRG1	8.04e-15	0.66846	PTC0
ACTN4	2.63e-19	0.665702	PTC0
2019-09-07	4.6e-20	0.661387	PTC0
GGA2	1.24e-15	0.653186	PTC0
CD8B2	2.89e-19	0.645087	PTC0
UPP1	4.16e-11	0.644649	PTC0
2019-09-09	7.43e-14	0.636903	PTC0
CARD19	5.88e-14	0.630818	PTC0
TMEM43	4.49e-15	0.629351	PTC0
RNF213	1.37e-13	0.627725	PTC0
CCSER2	1.33e-15	0.62763	PTC0
GYG1	9.25e-11	0.624624	PTC0
TBCD	1.14e-14	0.618062	PTC0
JAML	1.33e-10	0.61644	PTC0
PTK2B	2.66e-15	0.608031	PTC0
DHRS7	3.53e-14	0.602054	PTC0
ARPC5L	3.18e-15	0.599286	PTC0
HCST	2.59e-13	0.587542	PTC0
S100A4	1.19e-11	0.587366	PTC0
CD52	6e-12	0.586485	PTC0
TIGIT	7.13e-15	0.582528	PTC0
MGAT1	1.63e-12	0.582338	PTC0
RUNX3	4.28e-13	0.564974	PTC0
CXCR4	2.19e-10	0.564821	PTC0
REEP5	5.2e-12	0.559457	PTC0
FAM102A	3.82e-10	0.557526	PTC0
HLA-B	5.04e-26	0.541086	PTC0
SYNE2	1.5e-09	0.540914	PTC0
NFATC2	3.46e-09	0.540517	PTC0
LYST	2.02e-10	0.538956	PTC0
CD3G	5.55e-12	0.53312	PTC0
PTMA	1.47e-19	0.529359	PTC0
LY6E	2.37e-09	0.527074	PTC0
YWHAQ	5.94e-12	0.526881	PTC0
GABARAPL1	7.78e-11	0.526377	PTC0
ITGAL	6.91e-11	0.524997	PTC0
ZBTB20	1.37e-08	0.510755	PTC0
CD44	2.78e-10	0.510682	PTC0
CD2	2.74e-12	0.51012	PTC0
EMB	3.52e-08	0.509759	PTC0
S100A6	2.13e-15	0.508156	PTC0
PSMB9	1.17e-12	0.505863	PTC0
HLA-A	1.35e-17	0.504552	PTC0
CAPN2	8.87e-08	0.503001	PTC0
MGST3	3.32e-09	0.499267	PTC0
HMGB1	2.25e-16	0.493092	PTC0
SH2D2A	1.54e-06	0.492692	PTC0
NCF1	1.94e-06	0.490277	PTC0
MBP	3.23e-09	0.48879	PTC0
LDLRAD4	1.29e-09	0.48871	PTC0
ZYX	1.04e-10	0.48529	PTC0
PLEC	5.16e-08	0.483247	PTC0
TRBC1	4.54e-06	0.477061	PTC0
SLC9A3R1	3.79e-08	0.4763	PTC0
CCL4	4.74e-26	0.473917	PTC0
WIPF1	2.03e-09	0.470504	PTC0
LITAF	1.9e-08	0.469174	PTC0
GNG2	1.29e-08	0.462782	PTC0
CITED2	1.77e-07	0.462676	PTC0
TNFAIP3	1.44e-06	0.461774	PTC0
SH3KBP1	3.55e-08	0.461384	PTC0
GUK1	3.4e-14	0.459853	PTC0
LAPTM5	8.31e-12	0.459188	PTC0
PTPRC	1.75e-11	0.451972	PTC0
SUN2	1.33e-09	0.450688	PTC0
ANXA1	9.34e-11	0.443103	PTC0
AKAP13	5.74e-07	0.438171	PTC0
CLIC1	1.64e-09	0.4366	PTC0
MLLT3	9.76e-08	0.435787	PTC0
SYNE1	1.67e-08	0.432408	PTC0
IQGAP1	1.65e-07	0.431213	PTC0
RNF166	1.03e-05	0.424989	PTC0
ARRB2	8.98e-07	0.424971	PTC0
ANXA2	1.05e-05	0.420137	PTC0
ZFP36	4.35e-06	0.418879	PTC0
CKLF	1.27e-07	0.416476	PTC0
PRKCH	2.13e-06	0.414957	PTC0
TRABD	1.62e-06	0.413517	PTC0
RASAL3	2.4e-07	0.412364	PTC0
IDS	6.41e-07	0.412285	PTC0
PPDPF	1.81e-08	0.411209	PTC0
PSMB8-AS1	4.76e-06	0.408568	PTC0
SRM	2.54e-06	0.408548	PTC0
FYN	3.79e-08	0.408423	PTC0
ANXA5	8.29e-08	0.405287	PTC0
OSTF1	5.37e-06	0.404502	PTC0
MFSD10	6.62e-07	0.403842	PTC0
IFITM2	4.63e-07	0.403276	PTC0
MAGED2	3.25e-06	0.39896	PTC0
FLNA	8.07e-06	0.396207	PTC0
TC2N	3.71e-05	0.394744	PTC0
JUN	1.87e-06	0.392741	PTC0
DOCK8	9.65e-07	0.391171	PTC0
KLF6	3.99e-07	0.388172	PTC0
SH3BGRL	4.34e-06	0.385357	PTC0
ACAP1	1.84e-06	0.385185	PTC0
CORO1B	0.000253332	0.385055	PTC0
YWHAH	4.06e-05	0.382339	PTC0
SELPLG	8.04e-05	0.379808	PTC0
PPP1R18	4.09e-07	0.379746	PTC0
C7orf50	3.07e-06	0.379566	PTC0
SHISA5	0.000204947	0.377783	PTC0
KIAA1551	2.49e-05	0.375563	PTC0
GNLY	3.1e-21	0.375374	PTC0
SASH3	6.49e-06	0.373999	PTC0
SPSB3	9.11e-06	0.372688	PTC0
BTN3A2	7.09e-06	0.372391	PTC0
FERMT3	1.14e-05	0.371865	PTC0
CD96	8.75e-07	0.370188	PTC0
IL16	1.57e-05	0.368998	PTC0
CCDC85B	3.35e-05	0.367758	PTC0
OPTN	2.71e-06	0.366846	PTC0
SAMSN1	8.09e-06	0.366351	PTC0
CBLB	3.11e-06	0.366176	PTC0
RAB11B	4.93e-07	0.365108	PTC0
RNF19A	2.51e-06	0.363153	PTC0
S100A10	1.34e-09	0.362981	PTC0
CD3D	2.33e-06	0.361718	PTC0
PRDX5	3.17e-06	0.358716	PTC0
LCP2	2.2e-05	0.357198	PTC0
CCDC107	1.9e-06	0.352652	PTC0
COMMD6	4.1e-06	0.350832	PTC0
ZFP36L2	0.00220361	0.343505	PTC0
TGFB1	0.00645109	0.34172	PTC0
PPP1CA	1.62e-07	0.340994	PTC0
CCDC12	2.65e-07	0.338347	PTC0
TSPO	2.95e-06	0.336297	PTC0
PLEKHJ1	3.37e-06	0.335256	PTC0
RBPJ	2.52e-05	0.33397	PTC0
NAA10	3.93e-05	0.333861	PTC0
CCNDBP1	2.83e-06	0.332696	PTC0
BIN1	3.83e-05	0.332661	PTC0
TMSB4X	5.93e-13	0.32978	PTC0
OAZ1	3.08e-08	0.327546	PTC0
CLEC2B	2.4e-06	0.327056	PTC0
CDC42EP3	0.00103799	0.324998	PTC0
SCP2	5.23e-07	0.322665	PTC0
NR3C1	0.000337281	0.320608	PTC0
BSG	1.06e-06	0.318778	PTC0
EML4	5.58e-05	0.31785	PTC0
TPGS1	9.3e-05	0.317768	PTC0
TTC39C	7.2e-05	0.313826	PTC0
REX1BD	0.000253752	0.310289	PTC0
PTPN22	0.000302967	0.310229	PTC0
LAMTOR4	0.000137762	0.30781	PTC0
ABTB1	0.000439593	0.304949	PTC0
FAM50A	6.41e-06	0.304915	PTC0
S100A11	3.06e-08	0.303019	PTC0
TBC1D10C	0.000174998	0.302324	PTC0
AKNA	0.000333261	0.301839	PTC0
GSTK1	3.46e-05	0.296272	PTC0
TMEM59	1.09e-06	0.29587	PTC0
CCDC115	0.000501286	0.295521	PTC0
SIGIRR	0.000343615	0.295174	PTC0
IFITM3	0.0014361	0.293557	PTC0
TRAPPC1	1.21e-05	0.292675	PTC0
CSTB	0.000986863	0.290526	PTC0
MAP2K3	0.000805438	0.290385	PTC0
UBE2E3	0.000133485	0.289459	PTC0
CAP1	8.49e-05	0.288758	PTC0
MYL6	7.07e-07	0.28813	PTC0
ARPC2	1.18e-05	0.287764	PTC0
FKBP2	0.000133226	0.287454	PTC0
HMGN3	0.000265753	0.286574	PTC0
RAB5C	3.44e-06	0.283936	PTC0
HLA-E	9.71e-06	0.276421	PTC0
NCOR1	4.91e-05	0.274167	PTC0
HSPB11	3.36e-05	0.273006	PTC0
TBCB	0.000515753	0.27258	PTC0
NDUFB10	2.03e-05	0.27254	PTC0
YARS	0.000878875	0.269527	PTC0
TMEM9B	0.000239011	0.266481	PTC0
DUSP2	0.000104117	0.266365	PTC0
PSAP	0.000891574	0.26621	PTC0
SELENOW	0.000785851	0.265907	PTC0
FBXO7	0.000184743	0.265126	PTC0
ITM2A	0.00167741	0.261124	PTC0
RAB6A	0.00317506	0.260696	PTC0
EZR	0.00338164	0.260102	PTC0
ANXA11	0.00173169	0.259809	PTC0
NDUFC2	1.52e-05	0.259674	PTC0
CFL1	2.29e-05	0.25906	PTC0
STUB1	0.000697471	0.259058	PTC0
TMEM50A	2.83e-05	0.258041	PTC0
TECR	0.00407917	0.256562	PTC0
FKBP8	1.94e-06	0.25585	PTC0
UQCRB	3.58e-05	0.255173	PTC0
MYL12A	0.00015018	0.254997	PTC0
STAT4	0.000414338	0.254668	PTC0
IFITM1	1.53e-06	0.254274	PTC0
PEBP1	0.000217183	0.254108	PTC0
TSC22D4	0.000934865	0.253955	PTC0
MSN	0.000682312	0.253617	PTC0
RHOF	0.000526935	0.25261	PTC0
CFLAR	0.000895253	0.252503	PTC0
COTL1	0.000495119	0.250593	PTC0
ZNF683	1.19e-137	3.3129	PTC1
GNLY	4.02e-103	3.11576	PTC1
NKG7	1.85e-124	2.79547	PTC1
FGFBP2	6.61e-104	2.72149	PTC1
GZMH	1.04e-114	2.54922	PTC1
CCL5	4.28e-99	2.24188	PTC1
GZMB	8.11e-84	2.17289	PTC1
CD8A	1.47e-77	2.05259	PTC1
S100A4	1.86e-59	2.03814	PTC1
PPP1R14B	5.87e-51	1.81773	PTC1
NXPH4	2.39e-55	1.66781	PTC1
APOBEC3G	8.28e-52	1.65838	PTC1
CST7	3.34e-55	1.6402	PTC1
C12orf75	2.26e-53	1.58872	PTC1
HOPX	5.87e-47	1.5269	PTC1
CXCR3	2.63e-48	1.51174	PTC1
SH3BGRL3	2.64e-68	1.47609	PTC1
OASL	3.42e-57	1.45836	PTC1
AHNAK	1.66e-41	1.45695	PTC1
CD52	7.74e-61	1.44641	PTC1
ITGB1	1.4e-44	1.43952	PTC1
YWHAQ	8.26e-55	1.41939	PTC1
KLRD1	4.67e-41	1.40541	PTC1
CTSW	2.7e-39	1.39057	PTC1
VIM	9.56e-53	1.38146	PTC1
CD8B	1.45e-32	1.35581	PTC1
CRIP1	1.17e-39	1.325	PTC1
GLIPR2	2.62e-42	1.30989	PTC1
S100A6	1.29e-39	1.30612	PTC1
RARRES3	3.87e-38	1.30098	PTC1
MYH9	1.01e-37	1.23809	PTC1
LGALS1	1.08e-22	1.226	PTC1
C1orf21	7.24e-34	1.22104	PTC1
LINC02446	5.36e-15	1.21405	PTC1
LINC01871	1.38e-37	1.20196	PTC1
ANXA5	2.56e-28	1.16042	PTC1
CYBA	6.03e-35	1.15997	PTC1
IFITM2	4.64e-36	1.15995	PTC1
FLNA	8.21e-31	1.14452	PTC1
KLRC4	1.13e-26	1.09226	PTC1
LDHA	3.22e-32	1.09072	PTC1
RABAC1	2.26e-31	1.08236	PTC1
HLA-DPA1	4.63e-24	1.07586	PTC1
FCRL6	6.71e-39	1.07287	PTC1
CD99	2.92e-39	1.06975	PTC1
CTSC	6.36e-29	1.06815	PTC1
SAMD3	1.82e-25	1.0644	PTC1
CD3G	2.77e-26	1.05399	PTC1
CD2	1.84e-40	1.04514	PTC1
IL32	7.99e-31	1.03903	PTC1
HLA-DPB1	1.27e-28	1.03162	PTC1
NFATC2	6.91e-23	1.0181	PTC1
ITM2C	3.3e-16	1.01759	PTC1
ANXA1	1.19e-28	1.01514	PTC1
ZYX	2.17e-27	1.01145	PTC1
CD8B2	5.58e-14	0.987323	PTC1
APOBEC3H	1.24e-28	0.970049	PTC1
JUN	6.46e-23	0.966655	PTC1
EOMES	4.26e-25	0.950377	PTC1
PLEKHF1	1.21e-23	0.946872	PTC1
KLRG1	1.25e-18	0.942416	PTC1
PLP2	8.14e-19	0.942387	PTC1
IFITM3	1.42e-22	0.925388	PTC1
MYO1F	9.34e-21	0.908857	PTC1
PLEK	8.93e-24	0.907885	PTC1
LSP1	1.16e-24	0.906439	PTC1
GZMA	9.66e-18	0.903817	PTC1
ARHGEF1	3.21e-20	0.903167	PTC1
CLIC1	1.49e-20	0.902267	PTC1
CISH	2.54e-22	0.901626	PTC1
F2R	2.85e-30	0.894071	PTC1
CHST12	3.53e-19	0.889109	PTC1
CARD19	2.39e-17	0.886596	PTC1
PTPRCAP	4.62e-18	0.873033	PTC1
S100A10	5.14e-16	0.8709	PTC1
ATP2B4	5.16e-21	0.862943	PTC1
CASP1	2.63e-16	0.857724	PTC1
RNF166	6.04e-17	0.843635	PTC1
SLC9A3R1	7.52e-18	0.834191	PTC1
APOBEC3C	3.69e-19	0.833021	PTC1
CD58	4.27e-16	0.822817	PTC1
IL10RA	1.15e-16	0.8165	PTC1
HLA-C	8.15e-36	0.815789	PTC1
EMB	3.46e-13	0.812532	PTC1
PAXX	7e-19	0.809536	PTC1
UBL3	3e-18	0.804413	PTC1
LAPTM5	2.17e-23	0.799368	PTC1
IL2RB	1.42e-14	0.797448	PTC1
ZNF600	1.42e-19	0.792182	PTC1
ARPC2	8.96e-29	0.79207	PTC1
BIN1	4.85e-15	0.774866	PTC1
PLA2G16	7.78e-20	0.76231	PTC1
LY6E	2.5e-13	0.759208	PTC1
CD3D	1.47e-21	0.756558	PTC1
MFSD10	1.3e-15	0.748505	PTC1
SPN	1.08e-13	0.734054	PTC1
OSTF1	7.3e-14	0.731791	PTC1
PTMA	4.43e-25	0.727573	PTC1
CD63	8.31e-15	0.727337	PTC1
PTK2B	1.52e-13	0.723709	PTC1
CDC42EP3	1.99e-13	0.721966	PTC1
RAB27A	1.09e-15	0.719752	PTC1
LIME1	1.68e-11	0.711239	PTC1
GZMM	3.91e-11	0.703852	PTC1
ACTG1	1.54e-12	0.700242	PTC1
IFITM1	3.9e-18	0.694806	PTC1
HCST	6.11e-12	0.690726	PTC1
TBC1D10C	7e-11	0.688812	PTC1
CORO1B	5.4e-09	0.683835	PTC1
KIAA1551	1.45e-14	0.679572	PTC1
CCSER2	3.41e-14	0.675991	PTC1
PTGER4	1.68e-11	0.673943	PTC1
PSTPIP1	3.73e-14	0.673533	PTC1
TRABD	2.4e-10	0.671934	PTC1
REEP5	9.07e-14	0.669936	PTC1
BLOC1S1	4.21e-14	0.669736	PTC1
SELPLG	1.84e-10	0.668636	PTC1
LDLRAD4	1.14e-09	0.668321	PTC1
EFHD2	1.07e-15	0.668009	PTC1
ZBTB20	1.1e-10	0.666969	PTC1
IDS	2.86e-13	0.65896	PTC1
GRAP2	5.37e-11	0.658221	PTC1
PPP1R18	4.12e-13	0.654276	PTC1
RNF213	7.02e-10	0.647375	PTC1
SASH3	3e-12	0.646083	PTC1
BTN3A2	3.22e-13	0.643658	PTC1
TMEM43	3.99e-13	0.641413	PTC1
CITED2	1.89e-08	0.630047	PTC1
TMEM14B	4.67e-13	0.623918	PTC1
SYNE1	2.21e-10	0.623788	PTC1
SLFN5	8.24e-10	0.61728	PTC1
PCED1B	7.25e-12	0.61606	PTC1
HLA-B	4.01e-22	0.606902	PTC1
APMAP	7.07e-10	0.604738	PTC1
HMGB1	5.66e-15	0.6037	PTC1
PLEC	6.61e-07	0.601945	PTC1
SRM	2.26e-08	0.595875	PTC1
TMSB10	5.24e-15	0.593054	PTC1
COMMD6	2.85e-14	0.592401	PTC1
CKLF	5.37e-08	0.592295	PTC1
ACAP1	8.25e-09	0.591697	PTC1
AKAP13	3.29e-09	0.591537	PTC1
NMRK1	5.99e-10	0.586124	PTC1
LITAF	9.02e-11	0.585037	PTC1
TMSB4X	9.09e-19	0.584598	PTC1
TRBC1	8.95e-08	0.582104	PTC1
MGAT1	2.54e-09	0.580709	PTC1
ARL4C	8.56e-10	0.577699	PTC1
NCBP3	3.08e-09	0.577285	PTC1
EIF4EBP1	1.06e-07	0.574173	PTC1
AC004687.1	4.39e-09	0.572721	PTC1
ANXA2	2.04e-07	0.572067	PTC1
SIGIRR	2.15e-08	0.568545	PTC1
ITGAL	5.41e-10	0.567371	PTC1
PARP8	2.7e-10	0.565435	PTC1
GABARAPL1	5.48e-09	0.561438	PTC1
DYNLL1	1e-11	0.560367	PTC1
NCOR1	2.5e-12	0.558141	PTC1
2019-09-07	7.45e-14	0.554925	PTC1
PQLC3	2.03e-08	0.553449	PTC1
MBP	2.26e-09	0.552164	PTC1
DHRS7	1.04e-08	0.543452	PTC1
CARD16	1.3e-08	0.541802	PTC1
MAPK1	5.49e-10	0.539743	PTC1
LCP1	2.44e-11	0.538784	PTC1
TRAPPC1	1.05e-09	0.533931	PTC1
PPP1CA	1.07e-11	0.531139	PTC1
UQCRB	2.33e-11	0.530811	PTC1
MYL6	1.95e-12	0.529349	PTC1
GNG2	8.11e-08	0.52801	PTC1
RHOF	7.41e-08	0.520984	PTC1
CAPN2	1.45e-07	0.517954	PTC1
WAS	1.5e-07	0.507715	PTC1
CASP4	7.58e-09	0.507228	PTC1
SUN2	3.33e-08	0.505976	PTC1
HLA-A	2.35e-14	0.504973	PTC1
CAST	1.65e-08	0.500577	PTC1
CD37	7.37e-09	0.497213	PTC1
MYL12A	5.07e-09	0.494813	PTC1
PSMB9	2.21e-08	0.491378	PTC1
ICAM3	5.06e-07	0.488905	PTC1
ATP5ME	1.4e-10	0.487366	PTC1
RSRP1	9.89e-09	0.485508	PTC1
TMEM14C	1.78e-08	0.478571	PTC1
LYAR	2.64e-05	0.472342	PTC1
CFLAR	1.36e-09	0.471685	PTC1
EVL	8.79e-09	0.467641	PTC1
DSTN	1.86e-07	0.467392	PTC1
NAA38	2.92e-06	0.466692	PTC1
HMGN3	1.34e-06	0.460576	PTC1
METTL23	4.08e-09	0.457855	PTC1
PTPN22	4.02e-05	0.449728	PTC1
SCML4	3.25e-05	0.445819	PTC1
SSR2	1.6e-07	0.444268	PTC1
TSPO	1.47e-05	0.443561	PTC1
ZFP36L2	0.000102635	0.442657	PTC1
OGT	1.62e-06	0.439001	PTC1
SH3BGRL	6.59e-08	0.438793	PTC1
RASAL3	6.18e-06	0.438356	PTC1
CCL4	5.61e-55	0.436381	PTC1
LCP2	1.57e-07	0.4339	PTC1
SPSB3	4.84e-07	0.432992	PTC1
TAOK3	4.36e-06	0.429956	PTC1
SMIM29	2.74e-06	0.424885	PTC1
SHKBP1	4.66e-07	0.420282	PTC1
THEMIS	2.03e-06	0.419307	PTC1
PTPRC	4.56e-08	0.414979	PTC1
SYNE2	0.000239354	0.412016	PTC1
EEF1D	1.3e-10	0.410887	PTC1
GYPC	7.73e-06	0.410459	PTC1
DOCK8	1.87e-06	0.410043	PTC1
POLR3GL	2.48e-07	0.409596	PTC1
ARPC5	9.59e-08	0.408246	PTC1
PPP2R5C	4.41e-05	0.405024	PTC1
PPDPF	6.94e-08	0.4049	PTC1
H3F3A	2.03e-07	0.402188	PTC1
TBCB	2.66e-06	0.400991	PTC1
ARHGAP9	6.36e-06	0.400478	PTC1
RASSF1	4.58e-08	0.399973	PTC1
SCAMP2	1.32e-07	0.399207	PTC1
PRDX5	8.19e-07	0.396478	PTC1
NDUFB10	2.37e-07	0.396046	PTC1
MRPL41	4.27e-09	0.395505	PTC1
ACTB	1.18e-05	0.394632	PTC1
HLA-E	1.31e-09	0.393844	PTC1
CCDC107	1.74e-05	0.390737	PTC1
ARL6IP5	3.98e-06	0.388735	PTC1
CD3E	2.67e-07	0.388041	PTC1
CLEC2B	9.41e-06	0.384258	PTC1
MED15	1.93e-06	0.383243	PTC1
ATRX	9.99e-09	0.382523	PTC1
C19orf66	4.13e-05	0.380134	PTC1
IQGAP1	2.85e-05	0.377925	PTC1
MYL12B	5.44e-08	0.376152	PTC1
PRRC2B	4.15e-05	0.375568	PTC1
REX1BD	9.21e-06	0.375263	PTC1
ILK	1.46e-05	0.374919	PTC1
TOMM7	1.86e-07	0.374659	PTC1
COPS6	2.29e-08	0.371709	PTC1
ATP5MC2	4.02e-07	0.371548	PTC1
DBI	2.32e-06	0.370491	PTC1
SH3KBP1	2.28e-05	0.36805	PTC1
CORO1A	2.1e-05	0.367403	PTC1
NAA50	2.57e-05	0.366985	PTC1
PPP3CC	1.06e-06	0.366916	PTC1
SLBP	6.62e-06	0.364548	PTC1
ZFP36	0.00254406	0.36182	PTC1
PNKD	6.77e-05	0.357991	PTC1
TMEM160	0.000101923	0.356494	PTC1
TINF2	1.94e-07	0.356081	PTC1
ARPC5L	8.8e-06	0.354089	PTC1
LAMTOR1	4.09e-05	0.353113	PTC1
UPP1	0.002486	0.351963	PTC1
HSD17B11	5.89e-05	0.351832	PTC1
HIGD2A	8.06e-05	0.349208	PTC1
NEDD8	7.14e-08	0.34879	PTC1
LAMTOR4	4.58e-06	0.341382	PTC1
ARRB2	0.000237041	0.341053	PTC1
HLA-F	1.26e-05	0.340318	PTC1
KLF6	0.000613555	0.340231	PTC1
WIPF1	1.66e-06	0.337203	PTC1
FERMT3	0.000580257	0.335516	PTC1
BST2	0.00058401	0.334363	PTC1
FAU	5.46e-08	0.332183	PTC1
OSBPL8	1.37e-05	0.331311	PTC1
SCP2	5.65e-07	0.331103	PTC1
TSTD1	0.000152518	0.328848	PTC1
ANXA6	0.000177457	0.327091	PTC1
CCDC12	7.98e-07	0.326578	PTC1
STMP1	3.74e-05	0.326069	PTC1
B2M	1.32e-13	0.320857	PTC1
TMEM256	0.00219036	0.318339	PTC1
ITGAE	1.62e-05	0.317657	PTC1
SH3GLB1	6.24e-06	0.31763	PTC1
LAT	0.000567398	0.31736	PTC1
GSTK1	0.000104553	0.313723	PTC1
FDX1	2.65e-06	0.311037	PTC1
MAP1LC3B	7.19e-05	0.310707	PTC1
VAMP2	1.47e-05	0.310558	PTC1
SP100	0.000157605	0.309902	PTC1
EMP3	0.000611155	0.309084	PTC1
TSPAN14	0.000200589	0.30905	PTC1
RAP1B	2.74e-07	0.307724	PTC1
GUK1	2.67e-05	0.306269	PTC1
CD48	3.99e-06	0.305344	PTC1
ARAP2	0.000604745	0.305199	PTC1
LNPEP	0.000901491	0.304883	PTC1
S100A11	3.13e-08	0.304602	PTC1
TRBC2	6.78e-06	0.303433	PTC1
CFL1	0.000107788	0.302332	PTC1
CLTB	5.37e-07	0.301932	PTC1
EZR	0.000491184	0.301088	PTC1
ARL6IP4	4.43e-06	0.296848	PTC1
PFDN5	9.26e-06	0.296614	PTC1
DCTN3	1.88e-07	0.296112	PTC1
METTL26	2.64e-05	0.295586	PTC1
TRIR	4.49e-08	0.295304	PTC1
RASSF5	1.31e-05	0.289717	PTC1
EML4	0.00035618	0.289631	PTC1
NPTN	1.01e-06	0.28888	PTC1
ZAP70	1.95e-05	0.28885	PTC1
TMEM179B	0.000100953	0.288743	PTC1
RCN2	0.000159948	0.287241	PTC1
BSG	4.43e-06	0.28651	PTC1
AAK1	0.000490202	0.285942	PTC1
STK38	0.00328472	0.285304	PTC1
TMEM9B	2.12e-06	0.284976	PTC1
SELENOW	0.000572807	0.283765	PTC1
ZNF428	0.000150304	0.282926	PTC1
DCTN2	4.56e-06	0.282316	PTC1
BRK1	4.58e-07	0.281174	PTC1
ANAPC11	4.94e-05	0.280641	PTC1
ZNHIT1	1.09e-07	0.277834	PTC1
CD47	5.89e-06	0.277727	PTC1
MSN	0.00899604	0.27538	PTC1
CD96	0.000131241	0.274882	PTC1
MLF2	7.64e-08	0.27406	PTC1
MPHOSPH8	3.2e-08	0.27397	PTC1
SEC11A	2.94e-05	0.271976	PTC1
FNBP1	9.06e-05	0.268095	PTC1
RAB9A	0.000445088	0.268068	PTC1
TMEM219	0.00248107	0.265176	PTC1
PDIA3	0.000129007	0.26403	PTC1
DRAP1	1.05e-05	0.25942	PTC1
VAMP8	2.21e-05	0.257331	PTC1
RCSD1	0.00177234	0.257084	PTC1
HMGB2	0.00379109	0.252034	PTC1
ERGIC3	3.03e-05	0.250316	PTC1
CCL4L2	4.43e-24	4.39702	PTC2
XCL2	1.09e-50	4.01593	PTC2
CCL4	9.6e-25	3.92395	PTC2
XCL1	4.22e-42	3.50061	PTC2
TNFRSF9	1.38e-38	1.80473	PTC2
CD74	1.51e-07	1.71366	PTC2
TIGIT	5.2e-26	1.54339	PTC2
HLA-DRB1	1.6e-12	1.52353	PTC2
GAPDH	5.67e-31	1.4605	PTC2
CST7	8.08e-28	1.36152	PTC2
KLRD1	3.34e-14	1.34093	PTC2
RGS16	7.22e-09	1.27243	PTC2
CRTAM	7.63e-13	1.14235	PTC2
NKG7	4.84e-16	1.13964	PTC2
DUSP4	3.46e-24	1.13288	PTC2
LYST	1.77e-19	1.12798	PTC2
PGAM1	4.96e-20	1.1161	PTC2
TAGAP	4.57e-16	1.09108	PTC2
APOBEC3G	3.2e-22	1.0746	PTC2
IGFLR1	1.46e-18	1.06695	PTC2
CYTOR	2.07e-11	1.06038	PTC2
DUSP2	5.5e-13	1.04388	PTC2
C9orf16	2.85e-18	1.02426	PTC2
HLA-DPA1	3.83e-05	1.01171	PTC2
LDHA	3.39e-16	0.973173	PTC2
TNFRSF18	7.98e-11	0.949392	PTC2
EGR2	1.23e-13	0.941132	PTC2
RNF19A	2.89e-13	0.938806	PTC2
SLA	7.67e-16	0.938214	PTC2
SRGN	1.04e-16	0.928813	PTC2
ZBED2	6.19e-19	0.838307	PTC2
ZEB2	3.2e-11	0.833458	PTC2
C12orf75	0.000901772	0.830568	PTC2
FYN	9.07e-12	0.824344	PTC2
JAML	6.75e-12	0.785197	PTC2
HLA-DMA	8.37e-09	0.765475	PTC2
AD000671.2	7.13e-11	0.764493	PTC2
PARK7	2.44e-10	0.76064	PTC2
RBPJ	2.59e-10	0.760029	PTC2
ZFP36L1	7.4e-10	0.73634	PTC2
PKM	7.98e-11	0.705929	PTC2
AC010616.1	6.79e-07	0.692241	PTC2
NR4A1	3.25e-08	0.686197	PTC2
ATP1B3	5.31e-07	0.684905	PTC2
APOBEC3C	5.95e-14	0.683475	PTC2
CLIC1	3.59e-12	0.675058	PTC2
CD82	2.9e-06	0.673732	PTC2
SNX9	1.15e-05	0.672153	PTC2
CMC1	0.000133345	0.655864	PTC2
UCP2	5.4e-05	0.653891	PTC2
CD96	1.84e-07	0.645625	PTC2
SLC7A5	1.45e-07	0.643363	PTC2
YWHAQ	1.12e-05	0.640337	PTC2
NR3C1	1.14e-10	0.636498	PTC2
RILPL2	0.000352257	0.622489	PTC2
CBLB	6.5e-08	0.61688	PTC2
MTHFD2	1.59e-10	0.615474	PTC2
TNFRSF1B	6.3e-07	0.61334	PTC2
IL2RB	2.18e-09	0.610261	PTC2
PRDX1	1.04e-06	0.607907	PTC2
NR4A2	8.05e-10	0.607301	PTC2
PTPN22	3.12e-11	0.604064	PTC2
TGFB1	4.95e-06	0.599756	PTC2
TPI1	1.58e-08	0.598102	PTC2
PLP2	9.13e-09	0.595231	PTC2
HLA-B	2.38e-10	0.589468	PTC2
LINC01943	4.3e-12	0.586723	PTC2
CD84	1.01e-09	0.586714	PTC2
PTPN6	1.31e-07	0.576606	PTC2
SHMT2	3.58e-07	0.575269	PTC2
LAGE3	0.00117737	0.568927	PTC2
RAB27A	3.16e-07	0.551054	PTC2
HSP90AB1	9.16e-07	0.54932	PTC2
SLC1A5	0.000107621	0.549091	PTC2
RGCC	5.21e-07	0.547563	PTC2
LTBP4	8.17e-07	0.546218	PTC2
HNRNPLL	1.02e-07	0.545085	PTC2
CFLAR	1.55e-05	0.537275	PTC2
YARS	6.32e-06	0.534887	PTC2
TUBA4A	0.00027275	0.526455	PTC2
SERF2	2.7e-07	0.512036	PTC2
CXCR3	7.98e-13	0.50949	PTC2
INPP5F	5.86e-09	0.509368	PTC2
ID3	0.00108927	0.499787	PTC2
HLA-DPB1	0.00273854	0.498925	PTC2
PIK3R1	0.00198535	0.498068	PTC2
SMIM12	5.09e-07	0.495715	PTC2
ACTN4	5.12e-08	0.494134	PTC2
MSN	7.34e-05	0.491507	PTC2
VTI1B	5.74e-05	0.486844	PTC2
BICDL1	7.06e-05	0.480484	PTC2
GPR137B	6.09e-07	0.465882	PTC2
TXN	4.83e-08	0.462392	PTC2
WARS	0.00112766	0.462238	PTC2
GNG5	7.72e-07	0.45911	PTC2
RABAC1	5.21e-07	0.45547	PTC2
ACADVL	0.000276332	0.454533	PTC2
FABP5	6.59e-08	0.449286	PTC2
SH2D2A	8.88e-06	0.448694	PTC2
FIS1	0.00012312	0.44583	PTC2
NDUFB2	2.37e-06	0.44417	PTC2
TGIF1	0.00100761	0.43843	PTC2
FUOM	0.000128347	0.436456	PTC2
NEAT1	0.00207307	0.435024	PTC2
NAMPT	9.07e-06	0.433815	PTC2
DNPH1	1.85e-05	0.430415	PTC2
ATP5PF	0.00153516	0.426866	PTC2
SLC10A3	6.8e-06	0.426736	PTC2
2019-09-07	0.000316792	0.422145	PTC2
CXCR4	0.00723587	0.421394	PTC2
C4orf48	3.14e-05	0.418865	PTC2
SAMSN1	0.000424177	0.418256	PTC2
CD58	5.03e-13	0.417906	PTC2
LMNA	2.91e-05	0.417671	PTC2
ERCC1	1.02e-05	0.417246	PTC2
TTC39C	0.00132927	0.416477	PTC2
CALR	5.23e-05	0.416108	PTC2
PRNP	5.61e-05	0.412963	PTC2
ARPC5L	3.84e-05	0.410621	PTC2
NAA10	4.24e-07	0.405083	PTC2
IRF4	0.000244163	0.404146	PTC2
TNFAIP8	0.000580376	0.402685	PTC2
REL	5.52e-07	0.402474	PTC2
NME2	2.39e-07	0.400424	PTC2
GPRIN3	1.8e-06	0.398328	PTC2
SYNGR2	0.00140774	0.396958	PTC2
JUND	1.31e-05	0.394941	PTC2
LITAF	1.17e-05	0.394461	PTC2
KLRG1	3.72e-05	0.393298	PTC2
DGKZ	4.54e-05	0.392472	PTC2
CYBA	1.56e-06	0.391219	PTC2
TMX4	0.00495781	0.390269	PTC2
COTL1	0.000102382	0.384812	PTC2
FNBP1	0.000438308	0.380371	PTC2
MAP2K3	8.18e-06	0.379158	PTC2
TAX1BP1	0.000276916	0.378898	PTC2
ATP5F1D	0.000413446	0.376811	PTC2
SRM	5.23e-05	0.37376	PTC2
SNRPE	0.00703981	0.371159	PTC2
NFKBID	0.00210006	0.36718	PTC2
GLUD1	0.000344398	0.367016	PTC2
CCDC107	0.000211099	0.366022	PTC2
SEC11A	0.000116607	0.365795	PTC2
AKAP13	0.00109098	0.363461	PTC2
LMAN2	4.22e-05	0.360997	PTC2
STAT3	7.95e-05	0.360887	PTC2
MIF	0.000243926	0.360582	PTC2
ECHS1	0.000847278	0.355543	PTC2
POLR2H	0.000640611	0.35344	PTC2
ANAPC11	0.000133986	0.346935	PTC2
HERPUD2	0.00316239	0.345892	PTC2
DCAF13	0.00262219	0.340674	PTC2
LRRFIP1	0.00107998	0.33974	PTC2
EDF1	0.000190694	0.338587	PTC2
RTRAF	0.00975513	0.338531	PTC2
PDIA6	3.34e-06	0.338408	PTC2
GSTO1	4.3e-06	0.338137	PTC2
HSPB11	0.00808543	0.337925	PTC2
REEP5	1.44e-06	0.336977	PTC2
LRP10	0.000823323	0.336644	PTC2
TRAPPC3	0.00075086	0.336075	PTC2
STAT4	0.000157252	0.33496	PTC2
ARF5	0.000160346	0.333357	PTC2
VASP	0.00215608	0.331082	PTC2
AAGAB	0.000190022	0.329252	PTC2
BZW1	0.00292744	0.328955	PTC2
PTPRC	0.00259073	0.328843	PTC2
MFSD10	4.24e-05	0.328522	PTC2
HERPUD1	0.00472224	0.328489	PTC2
GTF2I	0.000633514	0.32813	PTC2
TNFAIP3	0.00541744	0.322902	PTC2
PCGF5	0.00485613	0.322491	PTC2
ANXA2	1.09e-10	0.321691	PTC2
UBE2A	0.00443396	0.321056	PTC2
CCDC124	0.00778039	0.320101	PTC2
CHMP4B	0.00642634	0.319567	PTC2
VDAC1	8.32e-06	0.316644	PTC2
HLA-A	0.00244955	0.316622	PTC2
SPEN	5.24e-06	0.315335	PTC2
CSRNP1	7.38e-05	0.314626	PTC2
PTMA	0.000108504	0.313953	PTC2
TNIP1	0.00036388	0.313644	PTC2
HCFC1R1	9.22e-08	0.312826	PTC2
ARID5B	1.23e-07	0.310068	PTC2
AC012645.3	0.00259132	0.30909	PTC2
ANP32B	0.000370782	0.308085	PTC2
DCXR	0.00751362	0.304572	PTC2
SEM1	0.00159038	0.30414	PTC2
RAC1	6.28e-05	0.303987	PTC2
BANF1	1.46e-05	0.300186	PTC2
MRPL40	9.3e-07	0.295089	PTC2
ARPC2	0.00436849	0.294176	PTC2
CHST12	0.00116161	0.286931	PTC2
METTL26	6.28e-06	0.286769	PTC2
PYHIN1	3.65e-05	0.284883	PTC2
YBX1	0.00124544	0.281741	PTC2
TUBA1C	0.000153718	0.280562	PTC2
SLC3A2	0.00231854	0.279412	PTC2
EPRS	0.00126193	0.279091	PTC2
CAST	0.000843026	0.277592	PTC2
LAP3	0.00158239	0.275395	PTC2
PSAT1	0.00303255	0.274539	PTC2
CLNS1A	0.000412357	0.273746	PTC2
COX5A	0.00183071	0.273489	PTC2
GABARAPL1	0.000234546	0.272621	PTC2
KPNA1	0.000144046	0.272076	PTC2
MYL6	0.00105961	0.270336	PTC2
HINT2	0.000466035	0.26885	PTC2
SH2D1A	0.00165389	0.266661	PTC2
SND1	0.00950485	0.265138	PTC2
EIF4EBP1	2.03e-07	0.263205	PTC2
BATF	0.00012183	0.262703	PTC2
NT5C	0.000609626	0.261921	PTC2
ERH	0.000850174	0.261718	PTC2
KRTCAP2	0.00168261	0.260964	PTC2
PDHA1	1.38e-05	0.260165	PTC2
RHOA	0.000647783	0.259616	PTC2
UFC1	0.00034388	0.259578	PTC2
S100A10	0.0015218	0.259445	PTC2
RIC8A	0.000612553	0.258538	PTC2
SEC11C	0.00749214	0.257258	PTC2
RELB	2.52e-05	0.255953	PTC2
BNIP2	0.0002173	0.254472	PTC2
PLPP5	3.76e-05	0.253199	PTC2
LSM10	1.44e-06	0.25188	PTC2
EPS15	1.52e-05	0.25185	PTC2
CCDC32	0.00040224	0.250403	PTC2
KIAA1551	0.00774965	0.250222	PTC2
AES	1.21e-111	1.19448	PTC3
TCF7	1.77e-60	0.918236	PTC3
KLF2	6.05e-40	0.854688	PTC3
SELL	9.45e-49	0.850768	PTC3
YPEL3	1.38e-38	0.822257	PTC3
LEF1	7.76e-55	0.797748	PTC3
LDHB	1.91e-84	0.795924	PTC3
RASGRP2	3.22e-40	0.78433	PTC3
AC010422.3	1.72e-35	0.717957	PTC3
GIMAP5	4.95e-33	0.71214	PTC3
FCMR	1.91e-41	0.709006	PTC3
PRMT2	9.58e-30	0.693553	PTC3
ADD3	7.04e-30	0.688264	PTC3
AL136454.1	4.17e-39	0.670057	PTC3
GIMAP7	4.27e-35	0.624194	PTC3
ACTN1	2.31e-32	0.623677	PTC3
LDLRAP1	4.47e-29	0.616422	PTC3
GIMAP4	1.12e-26	0.613144	PTC3
MAL	1.56e-25	0.609412	PTC3
LTB	1.87e-28	0.608739	PTC3
TRAF3IP3	5.39e-28	0.603548	PTC3
CCR7	1.7e-31	0.600887	PTC3
TMEM204	5.76e-24	0.573624	PTC3
CTSL	1.76e-21	0.568425	PTC3
FYB1	5.51e-25	0.567868	PTC3
CNN2	1.16e-21	0.564205	PTC3
RIPOR2	4.36e-24	0.562017	PTC3
BAX	5.38e-22	0.561141	PTC3
ARHGDIB	4.14e-49	0.558485	PTC3
THEM4	9.12e-22	0.547642	PTC3
TMSB10	1.48e-44	0.532391	PTC3
OCIAD2	3.25e-34	0.52916	PTC3
CDC25B	3.93e-19	0.526636	PTC3
NDUFA12	8.1e-32	0.525396	PTC3
SARAF	2.38e-54	0.525108	PTC3
MZT2B	6.33e-23	0.524215	PTC3
CAMK4	2.89e-26	0.519251	PTC3
PASK	1.71e-11	0.518643	PTC3
SUN2	3.22e-19	0.515327	PTC3
UCP2	3.5e-19	0.512526	PTC3
TMEM123	9.99e-30	0.511801	PTC3
TUBA1A	2.8e-21	0.504177	PTC3
TBC1D10C	9.95e-19	0.497299	PTC3
AQP3	7.01e-16	0.481125	PTC3
ATP5PO	1.69e-24	0.479927	PTC3
FLT3LG	3.35e-19	0.478483	PTC3
LIMD2	1.15e-30	0.472414	PTC3
ABLIM1	3.74e-23	0.471568	PTC3
MGAT4A	2.63e-20	0.470044	PTC3
LINC00861	1.84e-13	0.470012	PTC3
GPSM3	1.24e-23	0.46886	PTC3
DGKA	1.68e-20	0.464395	PTC3
NACA	4.15e-36	0.453954	PTC3
STMN1	1.22e-14	0.453142	PTC3
LAT	1.66e-18	0.452492	PTC3
SATB1	1.73e-19	0.452001	PTC3
OXNAD1	3.82e-18	0.450071	PTC3
RGS10	5.69e-23	0.446713	PTC3
EEF1G	1.4e-26	0.437446	PTC3
ETS1	2.49e-16	0.432703	PTC3
ARHGAP45	1.21e-18	0.431345	PTC3
GLRX	1.04e-13	0.429675	PTC3
GYPC	1.18e-11	0.429662	PTC3
R3HDM4	1.05e-23	0.428065	PTC3
HLA-G	2.36e-15	0.426074	PTC3
BRI3	4.55e-16	0.425064	PTC3
2019-09-06	2.63e-18	0.423928	PTC3
C12orf57	9.77e-21	0.419354	PTC3
2019-09-09	7.43e-16	0.418528	PTC3
ALKBH7	7.98e-17	0.408748	PTC3
CHMP7	3.1e-16	0.406106	PTC3
EPB41	1.85e-14	0.405508	PTC3
IL7R	3.1e-21	0.403595	PTC3
CORO1A	9.14e-19	0.403314	PTC3
TTC3	1.54e-18	0.403252	PTC3
MFNG	1.93e-16	0.403148	PTC3
ITM2B	8.57e-28	0.399876	PTC3
GTF3A	1.84e-18	0.390995	PTC3
PIK3IP1	1.27e-13	0.387411	PTC3
MZT2A	4.89e-14	0.386821	PTC3
MCUB	3.44e-20	0.38552	PTC3
MALAT1	1.97e-18	0.384177	PTC3
EGLN2	2.39e-15	0.384159	PTC3
SPOCK2	5.06e-14	0.380459	PTC3
VAMP2	1.88e-16	0.367352	PTC3
TNFRSF25	2.01e-14	0.366592	PTC3
RCAN3	2.73e-15	0.365772	PTC3
PCBP2	3.49e-25	0.365394	PTC3
LEPROTL1	3.41e-16	0.36344	PTC3
MARCKSL1	7.68e-13	0.362396	PTC3
STK38	1.51e-13	0.361789	PTC3
CORO1B	4.29e-10	0.357293	PTC3
S1PR4	3.96e-10	0.355966	PTC3
TC2N	8.82e-10	0.353558	PTC3
BBC3	7.55e-10	0.353033	PTC3
DNPH1	1.03e-12	0.349624	PTC3
MRPS6	1.26e-13	0.348444	PTC3
S1PR1	7.56e-11	0.347436	PTC3
LCK	2.41e-16	0.345423	PTC3
BEX4	2.19e-15	0.344416	PTC3
FXYD5	1.04e-13	0.342172	PTC3
BNIP3L	9.14e-15	0.341392	PTC3
BTF3	3.34e-22	0.337697	PTC3
GIMAP1	7.94e-09	0.335491	PTC3
CSK	7.03e-16	0.33544	PTC3
GMFG	2.63e-17	0.334808	PTC3
CYTH1	1.72e-13	0.333256	PTC3
PCBP1	1.11e-22	0.331405	PTC3
ARRB2	1.04e-10	0.331277	PTC3
IKZF1	1.15e-11	0.331038	PTC3
HMGN3	1.4e-09	0.330539	PTC3
MTERF4	4.03e-16	0.330084	PTC3
TOMM7	6.38e-21	0.329528	PTC3
RACK1	1.6e-12	0.327222	PTC3
SPSB3	5.07e-11	0.326132	PTC3
GCC2	2.45e-14	0.325489	PTC3
SNRPN	4.69e-14	0.320447	PTC3
MYL12A	4.2e-15	0.318379	PTC3
RBL2	7.06e-10	0.318164	PTC3
REX1BD	2.18e-13	0.317011	PTC3
CYFIP2	7.09e-11	0.314462	PTC3
TECR	1.2e-11	0.309728	PTC3
NOSIP	1.13e-20	0.303978	PTC3
TSTD1	1.67e-10	0.303562	PTC3
TPT1	3.34e-13	0.303128	PTC3
FGD3	7.76e-11	0.302295	PTC3
CD247	3.29e-14	0.30008	PTC3
CHCHD3	7.88e-19	0.298751	PTC3
PPDPF	4.39e-14	0.298215	PTC3
EMP3	9.71e-13	0.296582	PTC3
NDUFA3	7.78e-13	0.293009	PTC3
LAMTOR4	3.53e-13	0.292204	PTC3
SUMO3	5.4e-12	0.292179	PTC3
CCND3	2.47e-12	0.289969	PTC3
CBX3	2.62e-15	0.287831	PTC3
CD37	1.12e-12	0.287147	PTC3
CRLF3	1.55e-09	0.286867	PTC3
ARL6IP4	7.8e-14	0.285251	PTC3
PDE3B	5.47e-08	0.284002	PTC3
CALM1	4.71e-11	0.283242	PTC3
STK17A	2.21e-09	0.280558	PTC3
PABPC1	9.01e-13	0.280233	PTC3
TMA7	1.91e-14	0.279645	PTC3
NELL2	6.26e-10	0.279349	PTC3
DDX17	3.38e-13	0.277747	PTC3
PFDN5	4.35e-14	0.277296	PTC3
RCSD1	1.01e-08	0.271668	PTC3
PET100	2.18e-18	0.269145	PTC3
AAK1	1.58e-07	0.267406	PTC3
DCK	3.87e-14	0.26616	PTC3
ATM	1.5e-11	0.266062	PTC3
NAP1L4	2.61e-12	0.265968	PTC3
LINC00623	3.36e-09	0.264332	PTC3
COMMD6	1.16e-08	0.264148	PTC3
S100A11	1.02e-08	0.262301	PTC3
ANXA6	5.92e-09	0.260633	PTC3
RAC2	1.55e-09	0.260059	PTC3
FAM107B	4.79e-08	0.259833	PTC3
C9orf78	8.03e-17	0.257958	PTC3
ATP6AP2	1.46e-16	0.255401	PTC3
ATP5MG	3.34e-11	0.254725	PTC3
NDUFB1	2.61e-13	0.253122	PTC3
H2AFZ	3.58e-12	0.252895	PTC3
ATP5PD	8.2e-15	0.252579	PTC3
APEX1	1.11e-18	0.250988	PTC3
ATP6V1G1	3.22e-16	0.250584	PTC3
S100A11	2.23e-86	1.27586	PTC4
S100A6	1.55e-74	1.23871	PTC4
IL7R	3.75e-59	1.18043	PTC4
ANXA1	8.51e-65	1.16269	PTC4
S100A4	5.35e-32	1.0207	PTC4
S100A10	3.38e-47	0.959997	PTC4
ZFP36L2	2.78e-41	0.946773	PTC4
ANXA2	1.51e-26	0.769509	PTC4
CRIP1	5e-36	0.762231	PTC4
CLDND1	1.35e-23	0.740439	PTC4
GSTK1	7.36e-24	0.72961	PTC4
AQP3	7.56e-19	0.711829	PTC4
LYAR	1.19e-15	0.699806	PTC4
AHNAK	8.06e-23	0.6909	PTC4
ARHGAP15	8.11e-23	0.685881	PTC4
FXYD5	4.46e-29	0.683344	PTC4
CCL5	2.45e-09	0.682503	PTC4
TRADD	1.91e-23	0.679823	PTC4
PASK	1.17e-10	0.66057	PTC4
S1PR1	1.08e-19	0.648194	PTC4
CDC25B	3.29e-14	0.640741	PTC4
CKLF	4.3e-17	0.598113	PTC4
VIM	2.19e-30	0.592381	PTC4
P2RY8	5.79e-16	0.589259	PTC4
GLIPR1	2.5e-13	0.565651	PTC4
TC2N	1.19e-15	0.551569	PTC4
ITGB1	2.92e-13	0.542376	PTC4
CAPN2	2.12e-12	0.524319	PTC4
TSPO	8.89e-12	0.522052	PTC4
CDC42EP3	1.2e-14	0.51485	PTC4
KLF6	1.13e-15	0.514456	PTC4
ITGA4	1.1e-10	0.510239	PTC4
MYL12A	1.21e-20	0.501709	PTC4
EMP3	3.44e-18	0.497742	PTC4
CD99	2.55e-19	0.49364	PTC4
PPP2R5C	5.59e-13	0.489985	PTC4
ALOX5AP	1.12e-10	0.489485	PTC4
FAM102A	5.85e-10	0.48208	PTC4
THEM4	3.61e-10	0.480676	PTC4
SORL1	2.41e-11	0.479312	PTC4
SSR2	1.92e-12	0.452205	PTC4
IL32	2.72e-08	0.440402	PTC4
CNN2	4.37e-12	0.433726	PTC4
MGST3	1.13e-09	0.433665	PTC4
FLOT2	2.12e-10	0.432916	PTC4
PABPC1	7.13e-13	0.432068	PTC4
CSTB	7.05e-13	0.429915	PTC4
CXCR4	8.72e-08	0.424365	PTC4
IL10RA	3.75e-08	0.424344	PTC4
CUTA	3.25e-11	0.423529	PTC4
COMMD6	2.08e-12	0.42145	PTC4
UBXN11	1.12e-07	0.421203	PTC4
NCF1	6.29e-09	0.420819	PTC4
TMSB4X	2.83e-22	0.417783	PTC4
LIME1	1.52e-11	0.416185	PTC4
CMTM3	3.4e-09	0.415393	PTC4
TBCB	3.68e-10	0.41312	PTC4
S1PR4	6.63e-09	0.411448	PTC4
TMEM219	2.33e-08	0.410617	PTC4
SSR3	2.11e-11	0.403672	PTC4
PBXIP1	6.18e-09	0.401709	PTC4
PTPRCAP	1.5e-10	0.397187	PTC4
EZR	8.52e-11	0.394618	PTC4
TTC39C	8.96e-09	0.393475	PTC4
AES	5.63e-09	0.39081	PTC4
IFITM2	9.89e-08	0.385158	PTC4
PLEC	3.96e-07	0.383449	PTC4
ERP29	8.35e-10	0.378846	PTC4
ABHD14B	5.31e-07	0.373868	PTC4
GIMAP4	1.17e-07	0.370639	PTC4
CORO1B	8.38e-07	0.366685	PTC4
PRDX2	7.43e-08	0.365005	PTC4
TRABD	5.24e-08	0.364897	PTC4
COTL1	5.29e-12	0.363852	PTC4
TAGLN2	1.87e-07	0.359712	PTC4
CASP8	3.38e-07	0.356669	PTC4
DHRS7	3.85e-08	0.355647	PTC4
FYB1	2.45e-06	0.355574	PTC4
EEF1D	7.74e-12	0.354672	PTC4
UCP2	2.54e-07	0.352793	PTC4
ANXA11	7.2e-08	0.350433	PTC4
ZFP36	4.18e-06	0.349717	PTC4
TOMM7	2.05e-09	0.348773	PTC4
CIB1	2.6e-09	0.347903	PTC4
TPT1	2.61e-16	0.344995	PTC4
ANXA6	5.85e-07	0.341543	PTC4
CTSB	2e-07	0.341157	PTC4
PPIB	1.23e-09	0.340949	PTC4
CAST	8.71e-08	0.340277	PTC4
SYNE2	7.65e-06	0.340219	PTC4
2019-09-09	1.19e-06	0.338555	PTC4
FLNA	5.81e-07	0.338089	PTC4
SAMSN1	2.16e-06	0.33782	PTC4
EMB	2.45e-05	0.333957	PTC4
NR3C1	2.01e-06	0.333383	PTC4
CNPPD1	7.72e-08	0.333047	PTC4
TNFRSF25	1.61e-05	0.331493	PTC4
SH3BGRL3	5.28e-24	0.329546	PTC4
SUN2	1.12e-08	0.329358	PTC4
TSC22D3	2.01e-05	0.327578	PTC4
MBP	9.02e-08	0.326588	PTC4
FLT3LG	1.55e-05	0.325018	PTC4
EIF3L	5.36e-07	0.324769	PTC4
IDS	1.47e-06	0.319521	PTC4
NPC2	7.64e-07	0.319035	PTC4
CD44	3.74e-09	0.318987	PTC4
PIM1	7.6e-06	0.318504	PTC4
RNASET2	5.25e-05	0.317365	PTC4
CYBA	1.59e-12	0.316711	PTC4
EPB41	6.29e-06	0.316428	PTC4
SLC9A3R1	5.73e-06	0.313603	PTC4
SERPINB1	1.29e-06	0.31051	PTC4
CD52	1.08e-16	0.310445	PTC4
PLP2	1.44e-07	0.309012	PTC4
ARRB2	1.8e-05	0.308782	PTC4
LSP1	5.88e-08	0.305504	PTC4
SELENOW	1.22e-05	0.30524	PTC4
SPOCK2	1.91e-06	0.304077	PTC4
HNRNPUL1	1.1e-07	0.304059	PTC4
PDCD4	1.89e-06	0.302879	PTC4
CD5	4.23e-05	0.301764	PTC4
EEF1A1	2.7e-15	0.299571	PTC4
MRPS6	3.99e-07	0.298992	PTC4
HMGB2	1.11e-05	0.298396	PTC4
GIMAP1	3.67e-05	0.297401	PTC4
GLRX	9.41e-05	0.297197	PTC4
EID1	1.27e-06	0.296943	PTC4
SEC11A	7.68e-07	0.290695	PTC4
FAU	1.68e-13	0.290402	PTC4
DGKA	2.98e-05	0.290248	PTC4
BIN1	3.48e-05	0.289492	PTC4
ZFP36L1	0.000141981	0.286163	PTC4
PPP1R15A	4.38e-05	0.284905	PTC4
MAGED2	0.000185177	0.27954	PTC4
RTN4	3.67e-06	0.279414	PTC4
SHKBP1	6.69e-06	0.278352	PTC4
TSTD1	5.62e-05	0.277154	PTC4
RAB11B	6.78e-06	0.275945	PTC4
PEBP1	6.15e-06	0.27439	PTC4
GOLGA7	1.32e-06	0.274001	PTC4
CD37	4.13e-06	0.273293	PTC4
CORO1A	9.69e-06	0.27302	PTC4
ARHGDIB	9.85e-10	0.270751	PTC4
EVI2B	3.97e-05	0.269505	PTC4
GIMAP7	5.35e-05	0.267837	PTC4
PAXX	2.9e-05	0.267575	PTC4
SPSB3	2.87e-05	0.266275	PTC4
ARHGDIA	1.52e-10	0.260772	PTC4
LCK	3.09e-06	0.259938	PTC4
OST4	4.77e-07	0.257457	PTC4
C19orf70	0.000379668	0.257207	PTC4
ITM2B	1.26e-08	0.256592	PTC4
DEGS1	2.59e-05	0.255385	PTC4
RASAL3	6.83e-05	0.254205	PTC4
CD46	7.15e-05	0.25245	PTC4
P4HB	8.34e-06	0.251796	PTC4
YIPF5	1.18e-07	0.251347	PTC4
STAT1	5.43e-121	1.83231	PTC5
GBP5	4.54e-47	1.4147	PTC5
LINC01480	2.12e-53	1.31442	PTC5
GBP2	1.29e-55	1.16801	PTC5
IFITM1	8.03e-23	1.15641	PTC5
LBH	2.12e-41	0.988491	PTC5
PSME2	3.7e-50	0.920301	PTC5
SNX9	3.33e-41	0.916361	PTC5
GBP1	1.54e-36	0.914146	PTC5
ARMH1	1.47e-27	0.912745	PTC5
ADTRP	2.86e-32	0.904284	PTC5
LRRN3	7.65e-21	0.895829	PTC5
GBP4	5.94e-36	0.852871	PTC5
PSAT1	3.18e-34	0.847902	PTC5
CLEC2D	7.37e-42	0.832649	PTC5
CD7	7.65e-30	0.827579	PTC5
UBE2L6	1.46e-32	0.783991	PTC5
ISG15	2.23e-14	0.742158	PTC5
AC243960.1	1.09e-25	0.733523	PTC5
IRF4	1.69e-27	0.731851	PTC5
ISG20	4.02e-16	0.698996	PTC5
CD27	3.56e-22	0.690327	PTC5
FTH1	3.48e-05	0.668977	PTC5
NFATC1	5.9e-18	0.667132	PTC5
IRF1	3.61e-14	0.643653	PTC5
BACH2	3.66e-21	0.641042	PTC5
PTPN6	2.94e-20	0.640311	PTC5
PSME1	4.09e-30	0.632854	PTC5
ACTG1	4.75e-25	0.632078	PTC5
TRIM22	5.05e-16	0.624519	PTC5
ACTB	2.96e-30	0.622881	PTC5
HNRNPA1	8.58e-28	0.608107	PTC5
TALDO1	5.42e-13	0.605203	PTC5
LY6E	1.3e-07	0.597596	PTC5
FTL	7.17e-10	0.596371	PTC5
EEF1B2	7.11e-25	0.589711	PTC5
SLC3A2	2.71e-21	0.588437	PTC5
PSMB10	1e-19	0.576483	PTC5
EEF1A1	1.14e-23	0.562425	PTC5
CTSL	2.72e-07	0.555346	PTC5
CD28	6.44e-18	0.549924	PTC5
SFXN1	5.98e-16	0.545963	PTC5
PSMB9	3.86e-16	0.543963	PTC5
PKIA	9.53e-11	0.537259	PTC5
SRGN	2.14e-22	0.508862	PTC5
NR4A1	4.11e-08	0.503718	PTC5
SMCHD1	5.53e-16	0.501896	PTC5
XPOT	5.35e-16	0.501512	PTC5
ELF1	1.88e-17	0.500016	PTC5
C9orf16	2.64e-13	0.479889	PTC5
TNIK	4.69e-13	0.467807	PTC5
IGFLR1	1.01e-10	0.464144	PTC5
RSL24D1	3.15e-17	0.462566	PTC5
STMN1	5.48e-10	0.458544	PTC5
NDUFV2	2.03e-14	0.449597	PTC5
RGS10	4e-13	0.449132	PTC5
ABRACL	3.13e-12	0.447153	PTC5
EEF2	1.18e-12	0.438961	PTC5
CD5	1.47e-09	0.428595	PTC5
TNFAIP8	8.79e-10	0.427314	PTC5
FBLN7	6.94e-09	0.426231	PTC5
TUBA1B	6.33e-13	0.424871	PTC5
NHP2	3.38e-11	0.420796	PTC5
MTHFD2	4.32e-09	0.420237	PTC5
SLC25A6	8.34e-13	0.419664	PTC5
SLC25A5	4.23e-13	0.418859	PTC5
RNF149	2.71e-13	0.418726	PTC5
BST2	4.55e-10	0.412025	PTC5
GARS	2.06e-09	0.410898	PTC5
RAC2	2.47e-10	0.410761	PTC5
GAPDH	2.55e-15	0.409197	PTC5
TARS	6.13e-10	0.395146	PTC5
MSL3	9.16e-09	0.388619	PTC5
MALAT1	3.74e-26	0.385487	PTC5
HBS1L	5.68e-10	0.383878	PTC5
DENND2D	3.81e-10	0.383223	PTC5
LARS	5.8e-10	0.377401	PTC5
MAPRE2	1.7e-08	0.372816	PTC5
ENO1	2.12e-10	0.371328	PTC5
CALR	7.02e-08	0.368858	PTC5
ANP32B	3.94e-11	0.368568	PTC5
SLC38A1	1.68e-10	0.362851	PTC5
DGCR6L	4.78e-07	0.362794	PTC5
M6PR	4.1e-08	0.360892	PTC5
C19orf66	1.9e-07	0.36082	PTC5
ICOS	5.38e-07	0.359159	PTC5
PSMB8	5.19e-11	0.35905	PTC5
HDAC7	2.02e-09	0.357437	PTC5
IRF7	3.74e-05	0.355266	PTC5
NME2	7.49e-10	0.355034	PTC5
CD3D	7.18e-12	0.349378	PTC5
TAP1	1.04e-07	0.348247	PTC5
SDCBP	2.05e-10	0.346559	PTC5
HSP90AB1	1.78e-16	0.344196	PTC5
NDFIP1	3.33e-10	0.342166	PTC5
CD6	3.42e-09	0.341599	PTC5
IARS	6.02e-08	0.33862	PTC5
MARS	4.69e-08	0.337855	PTC5
OGFR	1.92e-09	0.336676	PTC5
PSMA3	4.7e-08	0.334944	PTC5
RBCK1	2.36e-09	0.331353	PTC5
CLEC2B	5.41e-06	0.330663	PTC5
IMPDH2	6.9e-07	0.329169	PTC5
DNPH1	7.09e-07	0.328738	PTC5
IL27RA	1.01e-07	0.328586	PTC5
FXYD5	2.48e-10	0.326916	PTC5
AC016831.7	8.67e-08	0.325991	PTC5
TPT1	4.26e-11	0.325688	PTC5
RACK1	1.56e-10	0.323156	PTC5
LEF1	6.44e-08	0.321642	PTC5
ARPC1B	2.21e-08	0.320964	PTC5
HSPA9	4.45e-06	0.32096	PTC5
RBM3	1.29e-08	0.319387	PTC5
XRN1	2.78e-07	0.314069	PTC5
EEF1G	6.41e-09	0.313399	PTC5
GPX4	1.72e-07	0.307821	PTC5
CD48	1.65e-06	0.305452	PTC5
SYNE2	1.19e-05	0.301961	PTC5
OGT	2.05e-05	0.299408	PTC5
TGFBR2	1.42e-06	0.298236	PTC5
PRDX1	3.22e-08	0.298177	PTC5
VCP	3.17e-05	0.29506	PTC5
IPCEF1	1.73e-07	0.294984	PTC5
SELENOH	4.73e-06	0.293104	PTC5
SOD1	2.5e-06	0.292816	PTC5
DDOST	8.18e-07	0.291581	PTC5
DRAP1	8.77e-08	0.288278	PTC5
PKM	1.38e-07	0.287589	PTC5
PPA1	0.000148492	0.286774	PTC5
PTPRC	2.25e-09	0.285304	PTC5
HSPA8	4.3e-06	0.278304	PTC5
TMSB10	0.000115506	0.276685	PTC5
TAPBP	3.21e-05	0.274945	PTC5
TXNDC17	7e-06	0.27189	PTC5
RAP1A	7.24e-06	0.268376	PTC5
HERPUD1	3.7e-05	0.267442	PTC5
NDUFB5	0.00119265	0.261767	PTC5
NPM1	2.98e-10	0.257265	PTC5
ADAR	0.000143594	0.256498	PTC5
PSMB1	8.15e-05	0.254076	PTC5
TNFRSF14	3.33e-05	0.252216	PTC5
EIF2S2	0.000120506	0.251399	PTC5
WDR74	0.000389032	0.25006	PTC5
FABP5	2.77e-102	2.97218	PTC6
MIR155HG	3.84e-120	2.70564	PTC6
GADD45A	1.11e-55	2.53004	PTC6
CD69	5.15e-69	2.05636	PTC6
NR4A1	2.26e-74	1.98412	PTC6
PIM3	6.63e-70	1.67367	PTC6
PHLDA1	1.02e-47	1.66324	PTC6
DUSP2	2.82e-50	1.58849	PTC6
HSP90AB1	1.35e-129	1.58431	PTC6
LTA	5.17e-14	1.50748	PTC6
TXN	1.48e-50	1.47292	PTC6
NR4A2	5.85e-61	1.43065	PTC6
PKM	2.96e-98	1.40217	PTC6
NME2	4.19e-69	1.3644	PTC6
EGR1	2.14e-53	1.36438	PTC6
NPM1	8.3e-96	1.2541	PTC6
GAPDH	4.27e-52	1.25008	PTC6
NME1	3.08e-75	1.2332	PTC6
PKIA	4.45e-55	1.23036	PTC6
ENO1	1.31e-73	1.22766	PTC6
RGCC	2.07e-34	1.20612	PTC6
SFXN1	3.65e-64	1.17805	PTC6
FTH1	4.81e-07	1.17306	PTC6
RGS16	2.89e-29	1.1667	PTC6
TNFRSF9	2.69e-64	1.14512	PTC6
PRDX1	5.3e-71	1.14486	PTC6
CD74	2.85e-05	1.14266	PTC6
HSPD1	7.14e-54	1.10475	PTC6
CD82	7.28e-41	1.09095	PTC6
MYC	2.56e-37	1.08036	PTC6
BCL2A1	1.83e-30	1.07539	PTC6
REL	6.29e-49	1.0704	PTC6
EIF4A1	1.09e-50	1.06782	PTC6
MTHFD2	5.18e-46	1.06443	PTC6
BACH2	5.93e-51	1.04708	PTC6
HSPE1	5.74e-41	1.02801	PTC6
RUNX2	3.1e-31	1.00599	PTC6
NAMPT	4.5e-35	0.993089	PTC6
DDX21	1.24e-45	0.983624	PTC6
NR4A3	3.94e-41	0.97544	PTC6
HMGA1	1.47e-40	0.973694	PTC6
ODC1	1.15e-48	0.968068	PTC6
SLC25A5	1.28e-50	0.965705	PTC6
YBX1	6.6e-66	0.964607	PTC6
KLF10	1.72e-40	0.954464	PTC6
SERPINE2	2.06e-60	0.949229	PTC6
SNRPE	3.76e-53	0.947372	PTC6
SNHG8	5.13e-31	0.938815	PTC6
ARMH1	1.96e-51	0.937329	PTC6
NOP16	9.08e-50	0.926149	PTC6
NFKBID	1.53e-40	0.922274	PTC6
PPA1	6.24e-47	0.913509	PTC6
MIF	1.64e-27	0.902711	PTC6
LTBP4	5.81e-51	0.901675	PTC6
PTPN22	7.65e-49	0.897814	PTC6
HSPA8	2.16e-36	0.894604	PTC6
LINC01480	5.45e-33	0.89262	PTC6
NHP2	5.72e-38	0.886409	PTC6
C1QBP	7.52e-43	0.877298	PTC6
FTL	3.39e-14	0.871608	PTC6
SRGN	1.46e-26	0.867234	PTC6
CYCS	2.97e-36	0.864625	PTC6
NCL	2.42e-45	0.856324	PTC6
HSPA5	2.71e-28	0.850063	PTC6
SRM	8.52e-44	0.848714	PTC6
RAN	1.16e-43	0.84856	PTC6
PGAM1	8.39e-35	0.846917	PTC6
HIF1A	3e-27	0.845375	PTC6
POMP	7.73e-44	0.844368	PTC6
KDM6B	4.75e-36	0.835833	PTC6
TPI1	8.19e-21	0.832505	PTC6
TNFSF14	1.08e-36	0.832018	PTC6
SLC7A5	1.13e-45	0.828994	PTC6
MAP2K3	5.21e-43	0.826693	PTC6
H3F3B	1.85e-40	0.822203	PTC6
MT2A	2.64e-05	0.819248	PTC6
COTL1	5.43e-15	0.817375	PTC6
NBEAL1	7.59e-28	0.812058	PTC6
PSMA2	5.07e-39	0.811028	PTC6
SNHG15	9.18e-34	0.804936	PTC6
UFM1	6.54e-28	0.803117	PTC6
CYTOR	1.06e-26	0.802237	PTC6
VSIR	2.27e-30	0.790998	PTC6
EGR2	1.24e-46	0.779794	PTC6
YBX3	4.05e-44	0.778347	PTC6
GADD45B	8.82e-15	0.774189	PTC6
EBNA1BP2	1.52e-48	0.768757	PTC6
HNRNPA1	3.83e-47	0.767621	PTC6
HSPA9	7.08e-38	0.749278	PTC6
IL2RA	5.04e-43	0.74906	PTC6
RBM8A	1.7e-40	0.745335	PTC6
ID3	1.27e-11	0.744705	PTC6
CCT2	1.12e-32	0.741301	PTC6
EIF5A	6.63e-36	0.740875	PTC6
TUBA1B	9.66e-26	0.739538	PTC6
SLC3A2	1.44e-20	0.73908	PTC6
PARK7	3.77e-28	0.722915	PTC6
SPRY1	8.18e-47	0.721804	PTC6
SNRPG	5.34e-38	0.70846	PTC6
NFATC1	1.79e-37	0.704918	PTC6
HSP90AA1	1.78e-33	0.69958	PTC6
TXNRD1	1.41e-30	0.69764	PTC6
CKS2	1e-46	0.696681	PTC6
ABCE1	6.31e-44	0.696597	PTC6
SERTAD1	3.81e-38	0.68824	PTC6
PNO1	1.91e-33	0.686476	PTC6
SEC61B	4.99e-29	0.685597	PTC6
SNRPD1	3.8e-33	0.685389	PTC6
NT5E	6.74e-40	0.684911	PTC6
WARS	4.66e-32	0.681496	PTC6
BZW1	2.6e-32	0.675582	PTC6
ZNF593	4.85e-30	0.668716	PTC6
SLIRP	2.33e-32	0.665163	PTC6
FKBP1A	3.13e-26	0.66499	PTC6
SRSF9	2.24e-31	0.66396	PTC6
PPIA	4.57e-29	0.659118	PTC6
PAICS	2.77e-51	0.656149	PTC6
NDFIP2	4.6e-32	0.655652	PTC6
SFPQ	5.22e-44	0.655403	PTC6
EIF1	2.55e-20	0.653701	PTC6
EEF1B2	1.27e-33	0.653222	PTC6
TIMM13	1.39e-37	0.647583	PTC6
TOMM5	5.53e-26	0.642067	PTC6
ATP5MC3	1.53e-18	0.640978	PTC6
SET	1.19e-31	0.640104	PTC6
GTPBP4	1.51e-32	0.639629	PTC6
ACTG1	1.44e-14	0.637572	PTC6
DNAJA1	6.58e-31	0.634517	PTC6
MRTO4	2.51e-35	0.621035	PTC6
UQCRH	2.04e-28	0.617005	PTC6
BTG2	8.65e-16	0.614277	PTC6
SERBP1	6.65e-29	0.61419	PTC6
TOMM40	8.47e-38	0.612525	PTC6
MAT2A	9.59e-32	0.607776	PTC6
PSME2	1.37e-17	0.604358	PTC6
DDIT4	8.1e-18	0.60276	PTC6
IMPDH2	3.5e-39	0.5947	PTC6
CCT4	2.27e-41	0.59441	PTC6
TAGAP	2.73e-26	0.592448	PTC6
CCT5	8.68e-34	0.591643	PTC6
RSL24D1	4.43e-22	0.591571	PTC6
CD55	4.15e-19	0.587817	PTC6
SH2D2A	7.94e-28	0.585203	PTC6
CD27	6.83e-17	0.578061	PTC6
RANBP1	1.35e-27	0.577979	PTC6
DCUN1D5	5.96e-35	0.577566	PTC6
SNX9	4.29e-42	0.577469	PTC6
RBM3	3.99e-20	0.570125	PTC6
SHMT2	3.73e-33	0.569635	PTC6
CLEC2D	2.84e-20	0.565956	PTC6
ZFAS1	2.59e-11	0.560711	PTC6
CCT6A	2.45e-24	0.558337	PTC6
CCT3	7.89e-34	0.553675	PTC6
TUBA1C	1.75e-35	0.553182	PTC6
ILF2	2.49e-30	0.550416	PTC6
NIFK	4.29e-29	0.55006	PTC6
SLC1A5	1.61e-29	0.549136	PTC6
RGS10	6.58e-12	0.546477	PTC6
SDCBP	4.79e-16	0.54463	PTC6
ATP1B3	9.2e-38	0.543726	PTC6
COX7B	2e-23	0.543524	PTC6
EIF3I	6.38e-29	0.541997	PTC6
LRRN3	1.52e-18	0.541826	PTC6
SNRPD2	1.52e-20	0.541374	PTC6
HSPB1	1e-08	0.54115	PTC6
MAPRE2	9.98e-33	0.539826	PTC6
HNRNPAB	7.49e-40	0.538857	PTC6
CSRNP1	8.38e-30	0.537528	PTC6
NOLC1	2.56e-37	0.535302	PTC6
CHCHD2	6.93e-26	0.534596	PTC6
TRAF1	5.02e-22	0.533317	PTC6
PMAIP1	4.84e-28	0.532565	PTC6
RSL1D1	2.66e-24	0.526765	PTC6
GPATCH4	1.2e-33	0.526564	PTC6
COX20	1.3e-35	0.526046	PTC6
CBLB	9.45e-28	0.525638	PTC6
PSMA6	3.27e-23	0.5221	PTC6
BTG3	2.08e-24	0.520663	PTC6
CLIC1	1.53e-24	0.519354	PTC6
TGFB1	7.35e-22	0.518911	PTC6
PSAT1	3.41e-19	0.515725	PTC6
LDHA	1.32e-20	0.514983	PTC6
ACTB	1.96e-11	0.513512	PTC6
PSMB3	1.41e-20	0.513508	PTC6
NOL7	4.28e-29	0.512809	PTC6
IER2	2.19e-06	0.511849	PTC6
ETF1	2.21e-35	0.508392	PTC6
HNRNPDL	3.17e-22	0.507044	PTC6
TRMT1	8.28e-31	0.506857	PTC6
EEF1E1	2.59e-33	0.50363	PTC6
PHB	1.3e-21	0.501509	PTC6
BRIX1	3.68e-24	0.496992	PTC6
DCAF13	1.76e-41	0.496076	PTC6
KPNA2	4.22e-39	0.495545	PTC6
PRDX4	5.99e-31	0.491505	PTC6
GLS	3.66e-26	0.48742	PTC6
SNRPF	6.73e-18	0.485959	PTC6
TOMM22	4.64e-32	0.485011	PTC6
MRPL4	1.75e-26	0.483192	PTC6
HSP90B1	4.53e-18	0.483076	PTC6
XBP1	5.06e-22	0.478963	PTC6
BHLHE40	2.44e-12	0.478364	PTC6
AL392172.1	4.43e-27	0.477165	PTC6
UBE2F	2.37e-25	0.475024	PTC6
PA2G4	9.81e-21	0.473413	PTC6
MTHFD1L	2.77e-33	0.471434	PTC6
PFDN2	4.73e-25	0.466666	PTC6
EIF3E	1.77e-16	0.463245	PTC6
PYCR1	4.13e-44	0.461086	PTC6
EIF1AY	2.68e-26	0.46061	PTC6
TALDO1	1.23e-22	0.460603	PTC6
TUBA4A	2.02e-18	0.460597	PTC6
SSBP1	1.87e-17	0.458987	PTC6
NOP58	1.17e-23	0.45716	PTC6
JAML	1.71e-29	0.456419	PTC6
ALDOA	1.22e-15	0.45326	PTC6
FBL	2.38e-26	0.453109	PTC6
LSM7	1.71e-22	0.452063	PTC6
CCDC86	5.26e-36	0.451376	PTC6
COX7A2	4.23e-18	0.449735	PTC6
MRPL52	1.58e-24	0.446142	PTC6
TPM4	2.17e-17	0.446118	PTC6
TAF9	4.51e-23	0.445135	PTC6
N4BP2	1.12e-23	0.444234	PTC6
PUM3	9.43e-38	0.443203	PTC6
BTF3	3.91e-23	0.441991	PTC6
BANF1	1.44e-26	0.439973	PTC6
ABRACL	7.55e-19	0.439282	PTC6
SLC25A3	9.71e-15	0.437788	PTC6
UBB	1.24e-20	0.437059	PTC6
PHF6	2.62e-23	0.436053	PTC6
BZW2	5.11e-36	0.434203	PTC6
PGK1	4.19e-15	0.432427	PTC6
SEM1	4.52e-17	0.43215	PTC6
GARS	5.45e-27	0.431049	PTC6
DCTPP1	3.01e-30	0.429869	PTC6
SNU13	1.63e-17	0.428829	PTC6
MAP1LC3B	4.17e-15	0.428502	PTC6
APRT	5.84e-10	0.428293	PTC6
COX6A1	7.47e-20	0.428014	PTC6
WDR74	5.66e-35	0.424839	PTC6
NUCB2	6.18e-15	0.421375	PTC6
EEF1A1	2.82e-18	0.419212	PTC6
MRPL47	2.61e-32	0.418823	PTC6
C19orf48	1.17e-23	0.418772	PTC6
SDF2L1	5.05e-28	0.418025	PTC6
NAA20	2.68e-17	0.417143	PTC6
VDAC1	2.8e-31	0.416906	PTC6
RRP15	1.44e-34	0.416521	PTC6
NCBP2	1.48e-29	0.415895	PTC6
PTMA	7.56e-18	0.415372	PTC6
NDUFAF4	1.56e-30	0.414801	PTC6
RCC1	4.71e-31	0.41324	PTC6
SAT1	1.72e-08	0.413114	PTC6
SOCS1	5.6e-21	0.412994	PTC6
NDFIP1	5.72e-17	0.410266	PTC6
IFRD2	3.63e-33	0.409437	PTC6
ATP5MC1	1.79e-14	0.408702	PTC6
PSMD8	5.15e-24	0.408521	PTC6
RHEB	4.55e-29	0.407635	PTC6
PSMA1	2.82e-17	0.404872	PTC6
ATP5PF	1.22e-11	0.401507	PTC6
SRSF3	8.83e-20	0.400556	PTC6
DNAJC2	3.57e-19	0.397666	PTC6
EIF6	5.42e-23	0.397173	PTC6
BICDL1	2.2e-19	0.395565	PTC6
NPM3	9.64e-33	0.395067	PTC6
TUBB4B	2.46e-24	0.394197	PTC6
GNL3	4.43e-29	0.393244	PTC6
PSMB1	6.08e-17	0.391696	PTC6
CCND2	4.42e-29	0.390757	PTC6
BCCIP	3.2e-28	0.390687	PTC6
UQCRQ	1.68e-12	0.390055	PTC6
DNAJB11	2.17e-31	0.389804	PTC6
UQCC2	3.89e-25	0.389304	PTC6
TNFRSF1B	7.03e-20	0.389123	PTC6
RRP1	9.12e-28	0.388942	PTC6
NOP10	6.85e-20	0.388486	PTC6
PSMB7	3.87e-33	0.386736	PTC6
CALR	1.86e-10	0.385657	PTC6
FKBP4	1.13e-21	0.385308	PTC6
EIF5	7.29e-19	0.384938	PTC6
SEC61G	2.2e-16	0.38478	PTC6
EIF2A	1.68e-26	0.384642	PTC6
HBS1L	1.89e-23	0.384479	PTC6
EIF2S1	1.61e-21	0.384293	PTC6
USP14	3.45e-18	0.383981	PTC6
PSMB6	2.47e-16	0.383562	PTC6
TRAF4	2.65e-10	0.382987	PTC6
NDUFA4	1.31e-17	0.382378	PTC6
TOP1	1.42e-13	0.38207	PTC6
PAK1IP1	6.16e-28	0.381976	PTC6
MRPL3	1.14e-23	0.380867	PTC6
PRMT1	2.14e-17	0.380579	PTC6
STRAP	4.07e-23	0.380331	PTC6
PTPRE	1.37e-28	0.379965	PTC6
DIMT1	2.19e-24	0.379406	PTC6
PSMB2	7.83e-28	0.378875	PTC6
PSMD14	1.35e-34	0.378179	PTC6
POLR2K	8.82e-26	0.377388	PTC6
GNG5	7.42e-17	0.376677	PTC6
FUNDC2	7.72e-27	0.376671	PTC6
IL21R	5.76e-27	0.376666	PTC6
PES1	9.22e-31	0.374216	PTC6
NFKB1	1.5e-24	0.371998	PTC6
LSM5	1.36e-26	0.371605	PTC6
ELOC	1.94e-27	0.371456	PTC6
SLC25A6	8.01e-15	0.370558	PTC6
TAF10	1.49e-13	0.370029	PTC6
YWHAE	1.06e-30	0.36962	PTC6
ALG3	1.33e-27	0.368784	PTC6
RNPS1	2.35e-24	0.367244	PTC6
PSMA3	1.03e-21	0.366657	PTC6
SUB1	9.01e-15	0.365545	PTC6
ROMO1	1.85e-12	0.364433	PTC6
HNRNPA3	5.2e-22	0.363745	PTC6
CD81	1.09e-26	0.362868	PTC6
TFAM	3.2e-30	0.361777	PTC6
BCL2	3.28e-30	0.360852	PTC6
NDUFA11	3.56e-14	0.360206	PTC6
NDUFAB1	9.5e-24	0.36016	PTC6
WDR43	1.06e-34	0.360025	PTC6
ADSL	4.76e-31	0.358572	PTC6
UBE2S	1.21e-20	0.358344	PTC6
TXNL4A	6.03e-24	0.357938	PTC6
RIOK1	2.43e-16	0.357815	PTC6
PSMA4	3.89e-20	0.357581	PTC6
CDK4	3.27e-28	0.356806	PTC6
COX5A	3.98e-16	0.356082	PTC6
PRDX3	7.52e-34	0.354528	PTC6
CCDC58	5.89e-30	0.351375	PTC6
CREM	3.91e-21	0.349826	PTC6
AGO2	1.18e-34	0.349737	PTC6
SRPRB	1.86e-25	0.349109	PTC6
GABPB1	8.98e-20	0.348071	PTC6
RUVBL2	6.64e-23	0.347069	PTC6
MRPL32	1.26e-30	0.345485	PTC6
COA4	3.09e-21	0.344785	PTC6
RBPJ	8.03e-31	0.343474	PTC6
NOP56	8.05e-32	0.341282	PTC6
DPM2	4.93e-28	0.341261	PTC6
TIMM8B	5.94e-23	0.340771	PTC6
ZPR1	2.72e-19	0.34052	PTC6
MT1X	5.73e-11	0.338536	PTC6
SRFBP1	3.57e-23	0.338269	PTC6
GHITM	2.53e-21	0.33802	PTC6
PFDN6	1.99e-21	0.337226	PTC6
FARSA	1.06e-32	0.336058	PTC6
MYDGF	1.14e-23	0.335229	PTC6
EIF3B	2.76e-25	0.333308	PTC6
SYNCRIP	5.13e-30	0.332218	PTC6
TAF1D	2.69e-21	0.331561	PTC6
NUTF2	6.1e-28	0.331052	PTC6
OSTC	1.57e-29	0.330873	PTC6
EMG1	2.91e-35	0.327141	PTC6
ALG13	2.63e-21	0.326402	PTC6
TXNDC17	2.02e-22	0.325279	PTC6
HNRNPA2B1	1.5e-13	0.323604	PTC6
TIMM10	5.63e-25	0.323418	PTC6
NIP7	2.94e-28	0.320068	PTC6
HSPBP1	8.23e-23	0.319242	PTC6
SNF8	3.32e-24	0.317811	PTC6
POLR1C	4.77e-29	0.315639	PTC6
ASNS	3.29e-27	0.315296	PTC6
ANP32B	7.45e-19	0.314596	PTC6
USP12	3.17e-18	0.31381	PTC6
WDR36	9.93e-29	0.313277	PTC6
EIF3A	4.08e-34	0.313232	PTC6
CCT7	3.39e-22	0.312615	PTC6
C9orf16	1.3e-18	0.312423	PTC6
TOMM34	2.54e-09	0.312008	PTC6
MAGOH	2.55e-23	0.311628	PTC6
EIF4EBP1	1.27e-13	0.311261	PTC6
SELENOK	1.37e-07	0.310886	PTC6
NOC2L	5.03e-29	0.30999	PTC6
GRWD1	4.09e-26	0.30939	PTC6
EIF1AX	6.87e-24	0.308537	PTC6
PHB2	3.24e-20	0.308275	PTC6
DNTTIP2	1.44e-18	0.308158	PTC6
PTPN6	1.73e-31	0.307803	PTC6
NANS	4.95e-24	0.30772	PTC6
VASP	6.51e-27	0.306888	PTC6
AFTPH	1.82e-22	0.306742	PTC6
MRPS15	1.44e-23	0.306441	PTC6
PHF5A	2.12e-19	0.30616	PTC6
NOB1	1.42e-30	0.304009	PTC6
ATP5F1E	5.95e-13	0.303498	PTC6
SMS	1.09e-21	0.303371	PTC6
EIF4G1	3.58e-28	0.302756	PTC6
CCDC124	3.14e-17	0.302347	PTC6
PRNP	1.92e-16	0.30225	PTC6
RRP7A	1.14e-23	0.30121	PTC6
BMI1	6.24e-14	0.30081	PTC6
RRP9	8.68e-26	0.30081	PTC6
GART	1.14e-30	0.300278	PTC6
TSR1	5.66e-26	0.299249	PTC6
MTFP1	1.85e-18	0.298329	PTC6
LTV1	3.07e-19	0.297599	PTC6
SLA	1.08e-18	0.297334	PTC6
RHOB	1.35e-05	0.296453	PTC6
VAPA	5.78e-17	0.295811	PTC6
STIP1	6.32e-20	0.295569	PTC6
SF3B5	1.59e-25	0.294789	PTC6
TRAP1	9.77e-24	0.294382	PTC6
IARS	2.58e-19	0.294257	PTC6
FDX1	3.69e-21	0.294085	PTC6
RABGGTB	9.36e-22	0.293694	PTC6
SRA1	5.65e-29	0.293393	PTC6
HYPK	1.23e-15	0.292031	PTC6
ATP5MF	2.77e-06	0.291516	PTC6
BUD23	5.22e-13	0.291505	PTC6
DAZAP1	7.65e-23	0.291185	PTC6
HMCES	7.66e-26	0.289892	PTC6
UBA5	3.32e-16	0.288245	PTC6
NDUFS6	1.67e-22	0.287595	PTC6
MRPL20	1.25e-21	0.287007	PTC6
SIAH2	1.85e-24	0.286355	PTC6
SRSF7	2.55e-12	0.286103	PTC6
SAR1A	4.65e-25	0.284826	PTC6
EPB41L4A-AS1	1.52e-10	0.283744	PTC6
PRELID1	2.08e-13	0.283373	PTC6
U2AF1L5	1.33e-13	0.283121	PTC6
MRPS17	3.19e-26	0.28204	PTC6
RRS1	1.82e-26	0.280288	PTC6
EIF4E	3.16e-24	0.279709	PTC6
CNIH1	2.51e-23	0.279473	PTC6
PELI1	8.41e-13	0.277921	PTC6
GRPEL1	1.57e-21	0.277575	PTC6
SELENOH	2.84e-13	0.277488	PTC6
TNFAIP8	1.25e-07	0.277484	PTC6
IMP4	2.23e-19	0.275572	PTC6
TIMM50	7.36e-27	0.275211	PTC6
GOT1	7.07e-20	0.274708	PTC6
SOD2	6.6e-14	0.272883	PTC6
LSM6	9.57e-23	0.272279	PTC6
LRRFIP2	9.04e-13	0.271597	PTC6
MRPS12	3.61e-24	0.271224	PTC6
MRPS35	6.42e-24	0.271108	PTC6
AK6	6e-21	0.2709	PTC6
AP2S1	1.81e-26	0.270872	PTC6
LRRC59	8.06e-32	0.270521	PTC6
HNRNPD	1.52e-21	0.270204	PTC6
AC010422.3	2.75e-07	0.269735	PTC6
ZFP36L1	7.96e-11	0.269468	PTC6
OTUD4	1.07e-30	0.268405	PTC6
NUS1	1.17e-11	0.268132	PTC6
BAZ1A	2.07e-25	0.267982	PTC6
TPT1	5.35e-11	0.267763	PTC6
H2AFY	8.97e-25	0.267667	PTC6
PPP1R15A	4.96e-08	0.266527	PTC6
EWSR1	3.98e-17	0.262936	PTC6
GNPDA1	2.3e-25	0.262469	PTC6
MRPL17	6.94e-22	0.262402	PTC6
CHD1	5.05e-19	0.261764	PTC6
PMM2	4.19e-26	0.261215	PTC6
IFRD1	1.86e-17	0.260428	PTC6
NGDN	1.1e-23	0.260424	PTC6
TUBB	2.26e-07	0.259916	PTC6
GLRX3	2.01e-25	0.259522	PTC6
TUFM	1.66e-16	0.258602	PTC6
NXT1	2.94e-20	0.258429	PTC6
NUDT4	6.3e-17	0.258318	PTC6
FAM107B	7.24e-09	0.258215	PTC6
TMEM208	6.96e-22	0.257693	PTC6
RACK1	4.55e-09	0.257364	PTC6
VDAC2	1.03e-18	0.256967	PTC6
GNL2	4.26e-28	0.256766	PTC6
NFKBIA	2.61e-15	0.256156	PTC6
B3GNT2	4.26e-23	0.255695	PTC6
ASXL1	1.03e-26	0.255477	PTC6
UBE2D3	3.3e-16	0.255337	PTC6
TMEM147	5.61e-24	0.254952	PTC6
PHF20L1	1.28e-14	0.254558	PTC6
OAT	7.62e-22	0.254421	PTC6
MMADHC	4.04e-26	0.254341	PTC6
MRPL13	3.31e-19	0.254153	PTC6
COX6C	1.61e-05	0.25358	PTC6
SNRPD3	1.44e-19	0.252704	PTC6
PSMD7	5.74e-20	0.252671	PTC6
SNRPB	3.2e-16	0.25267	PTC6
APBB1IP	1.92e-16	0.252544	PTC6
STT3B	4.09e-17	0.252181	PTC6
PDIA3	4.17e-17	0.251756	PTC6
NOL11	5.3e-21	0.251645	PTC6
MRPL23	2.94e-23	0.251203	PTC6
MRPS7	9.01e-22	0.250661	PTC6
CEBPZ	1.56e-19	0.250357	PTC6
BTF3L4	1.5e-21	0.25024	PTC6
FARSB	1.12e-29	0.250128	PTC6
NFKB2	1.05e-176	1.88575	PTC7
BCL3	8.3e-127	1.77235	PTC7
NFKBIA	9.42e-138	1.6869	PTC7
PNRC1	4.03e-137	1.5842	PTC7
HIST1H4C	4.34e-62	1.36512	PTC7
RELB	5.31e-110	1.32957	PTC7
GOPC	9.43e-63	1.25393	PTC7
NUS1	5.21e-56	1.20122	PTC7
NFKB1	2.17e-83	1.19357	PTC7
RARA	4.85e-85	1.16114	PTC7
GADD45B	7.45e-51	1.14337	PTC7
CHIC2	1.08e-90	1.1079	PTC7
TMEM120A	3.17e-39	1.09774	PTC7
MITD1	3.37e-83	1.08919	PTC7
RSRC2	8.77e-87	1.06027	PTC7
GPR137	2.68e-82	1.02728	PTC7
SQSTM1	1.65e-47	0.987576	PTC7
UBXN1	6.26e-77	0.944182	PTC7
SFPQ	2.69e-51	0.912073	PTC7
MATR3.1	7.49e-67	0.895584	PTC7
SRSF7	6.31e-65	0.891783	PTC7
JUNB	1.02e-47	0.888392	PTC7
CIRBP	7.62e-61	0.885327	PTC7
SNHG12	7.4e-50	0.87849	PTC7
BIRC3	6.32e-69	0.876517	PTC7
NXT1	6.29e-66	0.875008	PTC7
PHF1	7.29e-54	0.870448	PTC7
HNRNPA2B1	3.67e-64	0.865608	PTC7
RNASEK	5.06e-49	0.86396	PTC7
SRSF3	4.69e-51	0.86374	PTC7
LTA	4.18e-99	0.85469	PTC7
TAF1D	9.53e-44	0.836625	PTC7
PIM3	1.63e-67	0.824291	PTC7
IER2	5.86e-27	0.815897	PTC7
DDX39A	1.1e-47	0.809503	PTC7
CREM	2.9e-16	0.804781	PTC7
GADD45G	3.12e-59	0.802468	PTC7
C12orf57	9.01e-36	0.796147	PTC7
PRR14	1.28e-59	0.791598	PTC7
TRAF4	3.51e-64	0.787396	PTC7
WHAMM	4.36e-59	0.78424	PTC7
NOP58	2.66e-46	0.782543	PTC7
ILKAP	1.4e-55	0.777355	PTC7
UBE2D3	2.99e-52	0.768071	PTC7
ANAPC16	9.46e-55	0.748018	PTC7
C11orf58	2.96e-52	0.742364	PTC7
MMADHC	1.65e-51	0.739589	PTC7
PRR7	3.66e-51	0.734592	PTC7
TANK	2.27e-59	0.733024	PTC7
DDHD1	4.78e-60	0.732497	PTC7
NOTCH2NL	7.4e-56	0.724936	PTC7
HIF1A	1.29e-52	0.713879	PTC7
TNFAIP3	1.03e-54	0.712443	PTC7
CIR1	8.86e-50	0.712431	PTC7
HNRNPC	1.89e-46	0.706702	PTC7
ZNF326	5.47e-57	0.704658	PTC7
MAGOHB	1.16e-50	0.701075	PTC7
NBPF14	1.6e-53	0.697859	PTC7
DHRS3	4.31e-60	0.696024	PTC7
NFKBIB	2.27e-54	0.696003	PTC7
FBRS	1.22e-49	0.693091	PTC7
STK17A	7.93e-39	0.692528	PTC7
CCT8	5.94e-47	0.691028	PTC7
YWHAE	3.16e-44	0.684488	PTC7
INTS6	2.58e-45	0.681867	PTC7
RHBDD2	5.69e-43	0.680983	PTC7
YAF2	2.17e-56	0.67607	PTC7
HIST1H2AC	2.32e-46	0.668961	PTC7
BATF	1.28e-27	0.668197	PTC7
BUD31	1.76e-39	0.65676	PTC7
HNRNPH3	1.38e-39	0.649925	PTC7
TMEM205	1.6e-49	0.649406	PTC7
NKAP	2.68e-39	0.645364	PTC7
SMG9	9.75e-64	0.642668	PTC7
ATOX1	1.78e-22	0.635048	PTC7
AL139246.3	5.37e-53	0.631891	PTC7
TFG	3.09e-38	0.621507	PTC7
CYLD	1.27e-37	0.619988	PTC7
HNRNPL	7.36e-20	0.619023	PTC7
NBPF26	5.04e-45	0.613718	PTC7
RELA	1.29e-37	0.61044	PTC7
MCM7	3.1e-51	0.607146	PTC7
FAS	8.45e-47	0.605039	PTC7
ARID4B	1.01e-42	0.59737	PTC7
PSMD6	5.28e-33	0.596132	PTC7
C12orf65	1.26e-43	0.592774	PTC7
CCDC28B	1.06e-56	0.591502	PTC7
IER5	2.55e-26	0.588831	PTC7
SF3B6	6.18e-34	0.58689	PTC7
EVI2A	9.31e-33	0.586131	PTC7
IL2RG	1.26e-27	0.583988	PTC7
FAM241A	1.09e-40	0.583563	PTC7
PRMT1	3.31e-32	0.581679	PTC7
TAGLN2	2.51e-11	0.57946	PTC7
GORAB	5.87e-54	0.574533	PTC7
IFNGR2	1.36e-42	0.574375	PTC7
NDFIP2	1.57e-38	0.570945	PTC7
COX4I1	8.11e-29	0.570821	PTC7
ZFAS1	2.66e-43	0.569265	PTC7
OSER1	1.82e-35	0.567827	PTC7
NAF1	1.17e-37	0.56703	PTC7
TGIF2	2.52e-34	0.559665	PTC7
GOSR1	4.62e-46	0.553652	PTC7
GPX4	5.23e-26	0.552287	PTC7
H1FX	9.54e-09	0.54133	PTC7
CBWD2	9.82e-39	0.540962	PTC7
GTPBP8	3.81e-47	0.537691	PTC7
DGUOK	4.9e-32	0.535163	PTC7
WNT10A	8.75e-47	0.532117	PTC7
PDCD4	8.74e-23	0.531093	PTC7
RIOK1	2.23e-34	0.52876	PTC7
COPS3	2.1e-40	0.526836	PTC7
NAPA	7.26e-29	0.525595	PTC7
AL139011.1	1.59e-42	0.525463	PTC7
ICAM2	3.05e-43	0.521792	PTC7
PER1	1.69e-43	0.520968	PTC7
CD7	9.26e-10	0.510373	PTC7
NINJ1	2.04e-45	0.510073	PTC7
EIF5	7.11e-30	0.508417	PTC7
CD59	7.46e-36	0.506778	PTC7
RHOH	1.46e-37	0.505695	PTC7
ARRDC2	2.21e-39	0.505154	PTC7
PLGRKT	8.21e-39	0.505095	PTC7
ADTRP	1.84e-06	0.504759	PTC7
PPP1R2	1.9e-21	0.50251	PTC7
PIM2	7.46e-44	0.500635	PTC7
CCDC66	8.2e-45	0.497201	PTC7
ATF4	3.36e-26	0.497166	PTC7
PRPF38B	1.61e-35	0.494774	PTC7
TRAF2	8.89e-32	0.493984	PTC7
ZNF821	1.62e-38	0.493834	PTC7
EXOSC8	1.66e-27	0.491123	PTC7
C17orf49	6.05e-34	0.488637	PTC7
REL	8.95e-24	0.485837	PTC7
YY1AP1	6.57e-34	0.482164	PTC7
IRF1	1.01e-29	0.481807	PTC7
UBA3	2.49e-44	0.481061	PTC7
TAP1	5.77e-36	0.4793	PTC7
HIKESHI	9.82e-41	0.478282	PTC7
HBP1	8.91e-39	0.478005	PTC7
ZBTB1	4.7e-33	0.477872	PTC7
VCPKMT	3.43e-34	0.477758	PTC7
EPB41L4A-AS1	5.32e-39	0.476668	PTC7
CDKN2AIP	7.23e-53	0.475492	PTC7
SERINC1	5.42e-37	0.47446	PTC7
PPP1R11	6.28e-38	0.474439	PTC7
IL23A	3.25e-43	0.470483	PTC7
VAPB	6.66e-43	0.469873	PTC7
SYS1	5.19e-35	0.469325	PTC7
PHF11	1.86e-23	0.462359	PTC7
SCML1	1.81e-33	0.461426	PTC7
SH2D2A	2.91e-05	0.461201	PTC7
THUMPD3-AS1	3.52e-27	0.459919	PTC7
BRI3	1.91e-26	0.456745	PTC7
EIF5A	5.25e-29	0.452586	PTC7
MRPS18C	4.64e-35	0.451604	PTC7
COX17	2.7e-26	0.45077	PTC7
PELI1	1.33e-34	0.449654	PTC7
CENPC	1.64e-34	0.445836	PTC7
DHPS	1.14e-32	0.445413	PTC7
PCNP	2.85e-45	0.445244	PTC7
TTC32	4.36e-34	0.444985	PTC7
MRPL49	8.77e-38	0.443308	PTC7
BCL10	1.13e-30	0.442975	PTC7
LAMP1	5.07e-31	0.442499	PTC7
PRRC2C	1.5e-30	0.441915	PTC7
CD83	1.61e-38	0.441906	PTC7
ZNF267	8.03e-33	0.440139	PTC7
MAD1L1	7.54e-08	0.439792	PTC7
SSB	1.09e-30	0.438887	PTC7
AC078785.1	1.33e-46	0.436993	PTC7
KLF10	7.48e-17	0.436696	PTC7
SMAP2	6.64e-25	0.435665	PTC7
MPLKIP	2.65e-36	0.435436	PTC7
GABPB1	1.78e-31	0.435223	PTC7
APBB1	3.98e-31	0.434678	PTC7
AKIRIN1	4.8e-34	0.43393	PTC7
ADGRE5	4e-27	0.430534	PTC7
AIMP1	1.26e-32	0.429138	PTC7
SUB1	7.1e-22	0.425608	PTC7
ZC3H7A	9.6e-31	0.424664	PTC7
COPS5	1.61e-41	0.423497	PTC7
U2AF1L5	1.93e-24	0.419018	PTC7
ARID5A	2.3e-35	0.418561	PTC7
NDUFAF4	1.36e-34	0.417505	PTC7
JAGN1	2.22e-32	0.416999	PTC7
CHURC1	3.91e-23	0.415546	PTC7
LTB	2.77e-22	0.414751	PTC7
CCNL1	3.06e-25	0.414	PTC7
UBE2B	7.26e-28	0.413232	PTC7
RBM39	5.77e-24	0.411918	PTC7
PRKRA	9.68e-31	0.410352	PTC7
TMEM50A	2.34e-23	0.4091	PTC7
TNFRSF25	2.23e-26	0.408819	PTC7
RBMX	8.24e-24	0.408122	PTC7
PSPC1	1.07e-35	0.407714	PTC7
POLR2K	2.79e-18	0.407315	PTC7
PIH1D1	8.16e-31	0.406	PTC7
FAM177A1	3.93e-20	0.404274	PTC7
FBLN5	3.76e-20	0.400633	PTC7
TMEM243	2.08e-29	0.400023	PTC7
SCAMP3	3.33e-23	0.399911	PTC7
IRF7	2.19e-06	0.397636	PTC7
VDAC2	3.17e-29	0.397627	PTC7
RAB8B	2.98e-22	0.394947	PTC7
TRPM7	3.8e-34	0.394781	PTC7
PIM1	1.21e-14	0.394685	PTC7
CRYZ	6.46e-23	0.392961	PTC7
SNHG15	2.46e-30	0.390827	PTC7
SNRPA1	1.38e-32	0.39054	PTC7
ARF4	6.69e-23	0.38911	PTC7
NDUFB8	2.6e-21	0.388433	PTC7
IL32	5.67e-17	0.388395	PTC7
2019-03-07	3.73e-38	0.388385	PTC7
PPIF	1.27e-28	0.386533	PTC7
ZNF24	5.04e-30	0.38546	PTC7
ORAI1	1.17e-24	0.384762	PTC7
ZNF140	9.79e-31	0.383696	PTC7
TIPRL	1.41e-29	0.383652	PTC7
PRDX5	5.92e-15	0.383511	PTC7
PYROXD1	1.54e-30	0.383491	PTC7
ASF1A	9.07e-29	0.38342	PTC7
ABCC1	1.23e-38	0.383413	PTC7
SNHG8	8.14e-27	0.382777	PTC7
RALA	1.75e-27	0.382732	PTC7
P4HA1	1.48e-23	0.382626	PTC7
TNIP1	2.36e-32	0.381638	PTC7
DNAJB2	7.28e-33	0.381183	PTC7
GTF2H1	7.75e-39	0.379408	PTC7
ZBED5	4.82e-25	0.378685	PTC7
TMBIM4	8.8e-32	0.377597	PTC7
NSRP1	1.93e-41	0.373979	PTC7
OSBPL8	6.27e-23	0.373703	PTC7
CEP57	2.19e-29	0.373053	PTC7
CCDC84	2.23e-27	0.372532	PTC7
WASHC3	2e-32	0.372214	PTC7
STRADA	8.9e-15	0.371867	PTC7
[truncated: 307 more rows]
