# Supplementary material for: Blinatumomab-induced T cell activation at single cell transcriptome resolution
Source: BMC Genomics. 2021 Mar 1;22:145. doi: 10.1186/s12864-021-07435-2 (PMC7923532; doi:10.1186/s12864-021-07435-2)
Supplement: Supplementary file 6 — Additional file 6: Table S5. Differentially expressed genes induced by blinatumomab in patient derived model. [file 12864_2021_7435_MOESM6_ESM.xlsx]

## Sheet: PTC2 and PTC0
Table S5 Differential expressed genes induced by blinatumomab in patient samples
Blinatumomab-activated CD8+ T cells vs. untreated CD8+ TEM cells
Gene name	P value	logFC
CCL4L2	1.01778e-06	4.20245
XCL2	6.25358e-18	3.9628
XCL1	4.25128e-15	3.60522
CCL4	1.05777e-07	3.45421
NR4A1	1.34582e-19	2.25894
TNFRSF9	7.152e-26	2.12005
RGS16	7.5512e-13	1.93259
FABP5	1.03351e-08	1.86269
CD74	0.00586809	1.82977
HSP90AB1	1.0394e-18	1.6811
SNX9	5.31678e-16	1.49732
HLA-DRA	0.000255613	1.49388
CD69	1.14624e-10	1.48379
PKM	6.6029e-17	1.41894
TAGAP	6.39092e-13	1.41552
HLA-DRB1	0.000416185	1.39686
MIR155HG	1.17522e-07	1.30826
NR4A2	6.16751e-14	1.29257
GAPDH	2.40831e-14	1.25155
CD7	0.0007405	1.22363
NFKBIA	4.66179e-12	1.19775
CCL3	0.0111449	1.18895
EGR2	3.17452e-15	1.17965
TNFRSF18	4.16594e-10	1.12844
LINC01480	5.60059e-08	1.11664
MTHFD2	3.89068e-12	1.10345
KLRD1	0.000174198	1.08964
PRDX1	3.5719e-09	1.08845
DUSP4	3.53096e-10	1.07738
CRTAM	2.11276e-05	1.07275
RELB	4.44397e-13	1.05927
SLC3A2	2.09783e-10	1.04778
PARK7	3.45823e-08	1.03431
TIGIT	9.765e-06	1.03198
C9orf16	2.36932e-10	1.0276
IFNG	2.0053e-06	1.01395
CD83	0.0241856	1.0126
PGAM1	3.43451e-08	1.00158
PIM3	4.0229e-06	0.988628
GPX4	1.08399e-06	0.962699
TNF	6.0926e-07	0.936073
PTPN6	4.91187e-10	0.918782
SRGN	9.24784e-09	0.918434
TNFAIP8	1.7412e-08	0.908509
CYTOR	0.00022584	0.90564
ZBED2	9.29777e-12	0.892947
NME2	2.17611e-08	0.884016
SHMT2	5.72148e-08	0.869964
TNFRSF4	0.0028066	0.86809
UCP2	0.000181824	0.846063
IGFLR1	1.04606e-07	0.835721
NAMPT	5.69818e-09	0.830088
TXN	8.54604e-05	0.813746
DUSP2	0.000490769	0.796123
REL	2.29129e-08	0.767663
STAT1	0.0447566	0.752427
NFKBID	1.02536e-06	0.751314
SNRPE	7.79912e-06	0.742316
LTBP4	1.54585e-07	0.734156
MS4A1	0.0099984	0.732533
GZMB	0.0390238	0.722667
BICDL1	8.41732e-07	0.712134
SLA	2.01105e-06	0.707996
FTL	0.00191021	0.706947
RNF19A	9.34405e-06	0.683438
NUCB2	0.00195582	0.679883
BACH2	5.81662e-10	0.669073
LYST	2.23056e-05	0.66897
TPI1	2.39232e-05	0.650356
AD000671.2	1.62694e-05	0.650104
DNPH1	2.05595e-06	0.647218
YBX1	4.10567e-06	0.645133
GARS	1.19073e-06	0.644534
ZFP36L1	5.23204e-06	0.640234
PSAT1	2.46013e-05	0.633863
IRF4	2.0014e-05	0.627046
TUBA4A	0.00112598	0.625289
CCL3L1	0.000781749	0.624976
CHAC1	5.60059e-08	0.623891
WARS	0.000379717	0.622186
SNHG15	1.12227e-05	0.62143
HSPD1	5.02383e-06	0.619929
RAB8B	0.000120826	0.617452
TUBA1B	6.56515e-05	0.610569
SDCBP	0.000202468	0.605827
TRBV2	0.0196784	0.605481
CHMP4B	4.01523e-07	0.599125
FCRL3	0.00114131	0.597466
RIN3	2.00821e-07	0.593608
RGCC	5.10026e-05	0.582905
INPP5F	1.09384e-06	0.578395
HSPH1	2.217e-05	0.564438
HMOX1	0.00320052	0.564002
TIMM13	4.93252e-05	0.556621
SLC1A5	0.00140884	0.554346

## Sheet: PTC6 and PTC3
Blinatumomab-activated T cells vs. untreated naive cells
Gene name	P value	logFC
FABP5	4.16687e-84	3.46613
MIR155HG	2.02518e-112	3.30447
CD69	1.15693e-81	3.09169
NR4A1	1.19106e-93	2.98469
GADD45A	1.2219e-40	2.65362
DUSP2	1.15367e-61	2.21801
PIM3	1.90732e-77	2.20254
PHLDA1	2.22127e-58	2.05758
SRGN	3.73379e-68	1.88927
NR4A2	1.9878e-69	1.87707
HSP90AB1	2.8796e-100	1.86605
LTA	1.90941e-18	1.84296
GAPDH	2.64823e-63	1.83096
TXN	1.66847e-38	1.71032
EGR1	4.64559e-54	1.70462
CD82	1.89129e-64	1.67307
PKM	6.21889e-75	1.63215
CD74	1.18061e-12	1.59524
RGS16	2.86389e-36	1.55376
LINC01480	1.38237e-50	1.52082
TNFRSF9	9.4455e-67	1.45861
PKIA	2.09208e-46	1.43369
SH2D2A	3.45625e-64	1.39259
NME2	2.07963e-46	1.37482
SFXN1	5.01177e-54	1.34867
HLA-DRB1	4.44069e-20	1.32954
ENO1	2.45647e-51	1.32391
PTPN22	2.79104e-70	1.32148
REL	1.15873e-53	1.28216
BCL2A1	5.89995e-32	1.27622
FTH1	0.058281	1.26652
HIF1A	7.96539e-41	1.26632
HLA-DRA	6.08659e-11	1.26073
GADD45B	1.14124e-21	1.25276
GEM	1.39912e-31	1.2435
CYTOR	6.07454e-44	1.24088
ARMH1	7.51736e-47	1.22118
MTHFD2	9.41832e-41	1.19999
BACH2	9.2927e-44	1.1987
NME1	1.89674e-48	1.19788
PRDX1	1.08906e-48	1.17964
HSPE1	3.26777e-32	1.16617
NFKBID	2.3312e-46	1.16255
HSPD1	2.97253e-39	1.1586
CYCS	5.86437e-45	1.15037
HMGA1	1.42664e-44	1.14198
LDHA	1.37902e-32	1.13548
RGCC	5.88702e-18	1.13249
NFKBIA	2.17523e-24	1.12648
NPM1	2.99357e-51	1.12395
KLF10	2.86792e-45	1.12113
HSPA5	2.33562e-32	1.11501
SERPINE2	1.06064e-56	1.1117
H3F3B	4.1179e-47	1.09938
ODC1	2.91524e-43	1.09807
NAMPT	1.16079e-36	1.09751
MAP2K3	1.05489e-48	1.09747
SNX9	4.30916e-55	1.0841
SLC7A5	2.40619e-52	1.06882
PGAM1	4.35388e-36	1.06594
DDX21	8.61236e-43	1.05313
NR4A3	2.53519e-39	1.05179
SNHG8	2.31028e-28	1.04041
CLIC1	4.75658e-53	1.04006
PSME2	2.69556e-31	1.03492
RUNX2	6.59012e-22	1.03378
SNRPE	1.68453e-45	1.03014
EIF5A	3.47053e-43	1.02582
POMP	3.49493e-45	1.02276
TNF	5.95744e-25	1.01776
HSPA8	1.02394e-27	1.01332
LTBP4	1.34617e-45	1.00605
SEC61B	4.28644e-38	0.993941
SLC25A5	5.37451e-38	0.992829
MT2A	0.000251931	0.991447
COTL1	1.02451e-15	0.985327
HSP90AA1	3.74399e-34	0.97846
SRM	7.13542e-37	0.973693
KDM6B	2.5946e-39	0.962264
CD40LG	1.18202e-07	0.95952
EGR2	6.08615e-50	0.950257
PSMA2	1.02219e-39	0.938632
NOP16	1.96422e-38	0.935093
TNFSF14	2.53519e-39	0.933106
STAT1	1.21702e-12	0.930408
TNFRSF4	1.4372e-23	0.92548
SLC3A2	2.19128e-21	0.923463
EIF4A1	6.25229e-31	0.918485
SNHG15	2.30115e-33	0.918378
IRF1	1.57183e-12	0.916954
SFPQ	1.76502e-51	0.910983
RBM8A	2.30133e-41	0.906015
NHP2	3.18397e-30	0.904546
YBX1	4.22367e-40	0.895458
HSPA9	3.35749e-42	0.89315
VSIR	1.11652e-28	0.892418
IL2RA	5.14391e-47	0.891907
PARK7	1.03031e-30	0.889305
NCL	1.18296e-32	0.886919
PNO1	2.50552e-42	0.881663
SNRPG	8.37409e-38	0.87821
TAGAP	1.28154e-33	0.873139
NFATC1	1.30133e-40	0.871725
RAN	4.58777e-32	0.866837
CD7	2.82631e-23	0.862459
DNAJA1	1.22059e-43	0.861957
TPI1	1.00097e-12	0.860794
UFM1	6.38198e-29	0.860677
NDFIP2	5.68654e-42	0.860015
WARS	9.51774e-37	0.858477
EBNA1BP2	7.09192e-45	0.84484
SERTAD1	3.20247e-41	0.838294
BZW1	7.27408e-37	0.835463
SLC1A5	2.35321e-42	0.829915
HLA-DRB5	3.14194e-20	0.822029
CDKN1A	1.16777e-19	0.80865
MIF	1.05126e-13	0.80755
CLEC2D	6.86002e-24	0.80117
ATF3	6.66615e-25	0.800159
CCT2	4.32301e-33	0.79862
ZNF593	2.08339e-34	0.793555
PPA1	4.30345e-32	0.793152
MYC	5.27557e-17	0.791378
SOCS2	2.76533e-14	0.763141
ABCE1	5.38713e-47	0.757883
SPRY1	4.12432e-38	0.757808
C1QBP	2.43623e-26	0.751059
CSRNP1	1.65932e-38	0.749176
CREM	9.09388e-31	0.746822
TXNRD1	9.8548e-25	0.737408
SNRPD1	2.85163e-33	0.729732
YBX3	3.94878e-27	0.727201
HNRNPA1	1.49708e-30	0.72692
FASLG	5.79297e-27	0.724805
ID3	5.0457e-07	0.721622
BHLHE40	1.08738e-20	0.721378
NFKB1	6.35826e-29	0.720211
DDIT4	1.21341e-19	0.718375
HSPB1	2.73365e-07	0.71738
SLIRP	1.15899e-31	0.717182
SDCBP	5.99117e-20	0.714409
NOP58	4.59094e-32	0.71292
CBLB	2.99026e-32	0.710287
TGFB1	2.25042e-21	0.707993
RELB	5.7789e-34	0.701245
ILF2	3.96813e-38	0.698681
ZFAS1	3.51297e-13	0.697489
SHMT2	3.52096e-28	0.693147
TIMM13	6.3478e-34	0.688635
NT5E	1.773e-26	0.686862
GTPBP4	5.88512e-33	0.685363
CKS2	4.82354e-35	0.681192
COX7B	8.70728e-26	0.678498
PSMB3	1.18975e-26	0.677915
MAPRE2	4.40932e-31	0.677844
XBP1	1.37309e-25	0.6778
TOMM5	1.91716e-24	0.677464
DCUN1D5	4.27183e-35	0.672333
EIF3I	2.45033e-34	0.671016
IER2	6.4805e-08	0.669637
FKBP1A	1.48221e-22	0.669538
EIF1	3.39524e-13	0.668892
TUBA1B	3.44429e-16	0.667141
C1orf112	2.62908e-13	0.665503
UBB	5.09525e-25	0.664393
ETF1	2.66447e-42	0.663485
JAML	2.49872e-30	0.662835
TOMM40	2.91963e-36	0.660621
MRTO4	5.9918e-35	0.659729
YWHAQ	2.00986e-31	0.659404
BTG3	9.9819e-30	0.656961
CXCR3	7.85277e-29	0.64869
SLA	3.29215e-29	0.638892
TNFRSF1B	1.37338e-28	0.636924
PAICS	1.29284e-36	0.636413
HSP90B1	1.20652e-24	0.633052
RBM3	7.45187e-20	0.632925
PSAT1	1.5841e-15	0.629287
FTL	0.109145	0.629278
VDAC1	7.55037e-40	0.62766
SOCS1	1.13236e-27	0.625059
RSL1D1	4.46659e-27	0.618542
PMAIP1	4.36698e-25	0.617335
RANBP1	6.62451e-27	0.616421
TRAF4	6.99439e-22	0.616025
SELENOK	2.76338e-14	0.615959
PSMA6	1.03708e-28	0.614472
CCT5	1.8012e-35	0.612763
CCT4	3.1845e-38	0.612197
SEC61G	6.75045e-22	0.607157
IRF4	1.97432e-25	0.607079
TNFRSF18	1.16352e-18	0.606544
COX7A2	8.04244e-23	0.606405
ATP1B3	3.40685e-33	0.604806
PFDN2	2.16862e-35	0.603505
TUBA1C	1.0518e-31	0.597609
SAT1	1.38173e-13	0.597341
SERBP1	1.56585e-26	0.59388
SRSF3	2.53511e-24	0.592661
RBPJ	5.3845e-35	0.592307
EIF5	4.95282e-23	0.588938
NOL7	6.19891e-30	0.588663
EEF1E1	1.74453e-32	0.588071
MAT2A	1.38678e-22	0.587246
CCT6A	9.96089e-26	0.5866
POLR2K	5.03085e-35	0.585164
TRAF1	1.26237e-21	0.584141
EIF4EBP1	2.66826e-17	0.580021
CD200	3.09378e-26	0.578837
NUS1	2.00537e-15	0.576008
BRIX1	4.96924e-26	0.57521
ACTG1	1.49687e-06	0.574775
CHCHD2	5.58966e-23	0.573675
BICDL1	3.38243e-28	0.569441
ATP5MC3	3.32629e-12	0.568415
TNFAIP3	7.95356e-25	0.567779
SSBP1	7.87595e-22	0.566715
SRSF7	3.43858e-16	0.566403
NBEAL1	7.3069e-13	0.565456
HNRNPA2B1	3.83609e-20	0.562201
GLS	1.1241e-24	0.559213
COX6A1	1.14492e-24	0.557813
PHF6	8.08682e-28	0.557042
GPATCH4	3.58919e-32	0.555798
NOLC1	4.65242e-39	0.553427
SNHG12	1.25603e-16	0.552549
TRMT1	8.04484e-28	0.551064
HNRNPAB	2.8634e-38	0.55059
